# Supplementary material for: Chasing Consistency: An Update of the TCP Gene Family of Malus × Domestica
Source: Genes (Basel). 2022 Sep 22;13(10):1696. doi: 10.3390/genes13101696 (PMC9601442; doi:10.3390/genes13101696)
Supplement: Supplementary file 1 [file genes-13-01696-s001.zip]

Archive with 2 entries (2 files):
- Tabarellietal2022_FileS3.fas
- Tabarellietal2022_TableS1-S2.xlsx
