# Supplementary material for: Chasing Consistency: An Update of the TCP Gene Family of Malus × Domestica
Source: Genes (Basel). 2022 Sep 22;13(10):1696. doi: 10.3390/genes13101696 (PMC9601442; doi:10.3390/genes13101696)
Supplement: Supplementary file 1 [file genes-13-01696-s001.zip › Tabarellietal2022_FileS3.fas]

>MdTCP1a
ATGTTTTCATCTTCCTGTTGTAATAGCAATACTGTAAGTCCTTTTCAACCTAACTTTCCCTTTCCTTCTACAAATCCTCCTCCTCCTCCTCCTCCTCCTCCTCCTCCTTCTCCTTGTGTTAACCTAGTAACCTGCACTGGAGAGATTTTGTTTCACCACATTCATGATTCCCTCTGTGGTCAATTTTCACACCAAAATATTTCTTTAATGGGCCCCTCTGCTCATCAAACCCTAACCCATTTGGGAGTTTCATCAAACACTGTTCCTCCTAGTATAAATGCCCCCGCATCTTGTGGAGATCATCATCATCATCAGTACAGTAACTATGGTCGCATTGGTAGTGATAATATTACTCCTTATTTTCTTCATTCCACTAGGCAAGATGTAGTAGTAGCACCGGCGAAGAAAGACCGGCACAGCAAGATCTTCACCGCTCAGGGCTTGAGGGACCGGAGGGTAAGGCTGTCCATCGACGTTTCCCGTCAGTTCTTTGACCTCCAAGACCGGCTAGGGTTTGACACGGCAAGTAAAACCCTAGAGTGGCTACTAAACAAGTCCAGAAAGGCCATCAGGGATCTCGGAACACGGAAGAATAACTTGAGCTGCAGTTCTGAGTGGTCCAAGAGTTTGTCTTCCACTTCCGAGTGCAAGGATGTTGTTCCGGACATAAACGAGGTGGATAATCATGTAGTCAGCAAAGAAAAAGAGATGGTGATGATGAAGTTGAAAGAATCTGAATCTGCCGGGGCTTATGTTGCGAAGGAATCGAGGGCAAAGGCAAGAGCAAGGGCAAGGGAAAGGACAAGAGCAAAAAAGGTTAATTTTGGAGATCATCATGTGAATCAAGAACTGGGATCCCTCTTGGATAATCAAGCTCATCATCATCATTGTCAGGAGGAGGATCAATCTGCTTTGATCAAAAGAAACAAAATGAAGTTATCGGTAGTTTCAAATTATAATACTACTGATCAGAGTTCCAGCAGCAGCTACCTCCAATTTACCAATTCATCTCAATATTGGGACATCAATGGCTCGTTCCCCATGCCCGAGCATTAA------------------------------------------------------------------------------------------------------------------------------------------------------------------------------------------------------------------------------------------------------------------------------------------------------------------------------------------------------------------------------------------------------------------------------------------------------------------------------------------------------------------------------------------------------------------------------------------------------------------------------------------------------------------------------------------------------------------------------------------------------------------------------------------------------
>MdTCP1b
ATGTTTTCATCCTCCAGTTATAATAGTAATACTGTAATTCCTTTTCAACATAACTTTCCCTTTTCTTCTTCTTCTTCTTCAAATTACCCTCCTCCTCCTCCTCCTCCTCCTTGTGCAAACCTAGAAACCTGCACCGGAGACACTTTCCTTCATCACATTCCTGATCCCCTCTCTGGTCAATTTTCACACCAAAATATTGCTTTAATGGCGCCTCCTTCTCATCAAACCCTAACCCATTTGGGAGTTTCATCAAACACTGTGCCTGGTATTATAAACTCTACCATATCATCCTCTTGTGGAGATCATCTTCATCATCATCAGTACTACCATAGTAACTATGGTAGCATTAGTAATGATAATATTATTCCTTATTTTCTTCATTCTTCTAGGGAAGATTTAGTAGTAGCACCGGCCGAGATGAAGAAAGACCGGCACAGCAAGATCTTCACCGCTCAGGGTTTGAGGGACCGTAGGGTGAGGCTCTCCCTCAACGTTGCCCGTCAGTTCTTTGACCTCCAAGACCTGCTAGGGCTTGACAGGGCAAGTAAAACCATCGAGTGGCTACTAAAAAAGTCCAGAAAGGCCATCAGGGATCTCGGAACACAGAAGAAGAACTTGAGCTGCAGTTCTGAGCGGTCCAAGAGTTTGTCTTCCACTTCCGAGTGCGACGAGGTTGTTTCGGACATAAACGAGGTGGAAAACCATGTATTGAGCAAAGAAAAAGAGATGGTGATGATGAAGAAGTTGAGCGAATCTAAATCTGCTGGAGCTTATGTTGCGAAAGAGTCG---------------------------------------------------------------------------------------------------------------------------------------------------------------------------------------------------------------------------------------------------------------------------------------------------------------------------------------------------------------------------------------------------------------------------------------------------------------------------------------------------------------------------------------------------------------------------------------------------------------------------------------------------------------------------------------------------------------------------------------------------------------------------------------------------------------------------------------------------------------------------------------------------------------------------------------------------------------------------------------------------------------------------------------------------------------------------------
>MdTCP1c
ATGAAGAAAGACCGGCACAGCAAGATCTTCACCGCTCAGGGTTTGAGGGACCGTAGGGTGAGGCTCTCCCTCAACGTTGCCCGTCAGTTCTTTGACCTCCAAGACCTGCTAGGGCTTGACAGGGCAAGTAAAACCATCGAGTGGCTACTAAAAAAGTCCAGAAAGGCCATCAGGGATCTCGAAACACAGAAGAAGAACTTGAGCTGCAGTTCTGAGCAGTCCAAGAGTTTGTCTTCCACTTCCGAGTGCGACGAGGTTGTTTCGGACATAAACGAGGTGGAAAACCATGTAATGAGCAAAGAAAAAGAGATGGTGATGATGAAGAAGTTGAGAGAATCTAAATCTACTGGAGCTTATGTTGCGAAGGAGTCGAGGGCAAAGGCAAGAGCAAAGGCAAGGGAAAGGACAAGAGAGAAAAAGATGTGCACTACTAGTAGGAGGCCTTATCAGATGTTGAACCAATTGAACTTATTGATTGAGCAGCTTGATGATCACGAAACAAACATCTCATCCTCGTCGAAGGTTAATTTTGGAGATCACCGTGTGAATCAAGAACTGGGATCCCTCTTGGCTAATCAAGCTCATCACCATCATCGTCACGAGGAGGATCAATCTGCTTTGATCAAGAGAAACAAAATGAAGTCATTTTCATCAGTAGTTTCCGATTATAATACTACTGATCAGAGTTCCAGCAATAGCCACCTCCAATTTCCCAATGCTTCTCAAAATTGGGACATCAATGGCGCTTTCCCCATGCCCTAG------------------------------------------------------------------------------------------------------------------------------------------------------------------------------------------------------------------------------------------------------------------------------------------------------------------------------------------------------------------------------------------------------------------------------------------------------------------------------------------------------------------------------------------------------------------------------------------------------------------------------------------------------------------------------------------------------------------------------------------------------------------------------------------------------------------------------------------------------------------------------------------------------------------------------------------------------------------------------------------------------------------------------------------------------------------------------------------------------------
>MdTCP2a
ATGGGGGTGGAGGAGATTCAAGCCAGCAACAAGTTCCCAAGAATCGGAAATGGCAGCAGCAGAGATCACAAGCCATCACCCGAAGACGAAGACAATCAAAACCCATCATGCCTAGACCTCAAGAGGGCCGCCGCCGCCACCGCCACAGCTGATGCGGGAAACCGTCTCCGTGGGTGGCACCACTCCCGCATCATCCGCGTTTCCAGAGCATCCGGCGGCAAAGATCGGCACAGCAAGGTGTGGACTTCAAAAGGGTTGAGAGACCGGAGGGTCCGCTTGTCTGTAACCACCTCTATCCAGTTCTATGATATCCAAGATCGGTTGGGTTACGACCAGCCCAGCAAAGCAGTTGAGTGGCTGATCAAAGCCGCTGCCGATGCCATCGCTGAGCTCCCTTCTCTGAACAATTCTTCGTTCCCCGACACGCCGAAGCAGCTCAGCGACGAGAAGAGGGCGAGCTGCGAGCGTGGCGGATTTGATTCGGCGGAGATTGAGTTCGATCAGAATTACCACCAGAATCAGAGCCAGCACCTTTCGTTGTCGAAATCTGCTTGCTCGAGTACTTCGGAGACCAGCAAGGGATCGGGGCTGTCCCTCTCCCGGTCGGAGATTCGGGTGAACCGGTCGAAGGCCCGGGAGCGAGCGAGGGAAAGAGCCGCCAAGGACAAAGAGAAAGAGAGCATCGAGTCAAGTTACCAACAGAGCATAAACAACAACATATCCCAACAAAATGCTTCTTTCACTGAGCTTCTCACTGCCGGCATCGGCACTACTCACAACAACAATTCTCCGACCGCATCTGCTCAGCATCATCAGCAGAATCATGGCGGCGGCGGCGAGCCCATTTTGTTCCACAAGGCAGCAGCACCGATGGATTACTTCAGCCCCGGGCTTCTGGGGCTGTCGTCTTCGGCCCGGACCCATCACTCTTCCGGATTCTCCGAACAAATCCATCTGGGGATGAACTCGATTCCGCAGACAATGTCGGTTGTCTCCCCGTTCAATGTGTCCGGCGAACATCACCACGGACATCACAGTTCGGAGCTTCAGCATTTCTCATTCGTTCCCGACCTCATCCCGGTCACTACTTCGTCGCAACCGGGCAGTGGCGTTGACTACAACCTGAACTTTTCTATCTCTTCTTCCGGCGGCCTTGCTGGTTTCAATAGGGGGACCCTTCAGTCCAATTCTTCCTCTTCACCGTCTCTTATGCCTCATCACCTTCAGAGGTTTTCTCCCATAGACGGAACGTCCAATGTACCGTTCTTCATCGGAGCTGCCGCGGCTGCGGCTTCTCCAACCATGGAGAATCACCACCACCACCACCATCAGCAGCACCAGCAGCACCAGCAGCAATTCCCTGGTGGATTTGATCGCCGCTTGCAGCAGCTCTACGGTGACGGAACCCGGCATTCAGACCACAAGGGCAAAGCAAAGAACTGA---------------------------------------------------------------------------------------------------------------------------------------------------------------------------------------------------------------------------------------------------------------------------------------------------------------------------------------------------------------------------------------------------
>MdTCP2b
ATGGAGGTGGAGGAGATACAAGCCAGCAACAAGTTCCCAAGAATCGGAAATGGCAGCAGCAGAGACCACAAGCCATCACCCGAAGACGACGACAATCAAGACCCATCATGCCTAGAGGTCAAGAGGGACGCCGCCACCACAGCCGCAGCCGATGCGGGCAACCGTCTCCGCGGTTGGCACCATTCCCGCATCATCCGCGTTTCCAGAGCCTCCGGCGGCAAAGATCGGCACAGCAAGGTCTGGACTTCAAAAGGGTTGAGAGACCGGAGGGTCCGGTTGTCTGTAACCACCGCCATAGAGTTATACGATCTCCAAGATCGGTTGAATTACGACCAGCCCAGCAAAGCAATTGAGTGGCTGATCAAAGCCGCCGCCGATGCCATCGCTGAGCTCCCTTCTCTGAACAATTCTTCGTTCCCCGACACGCCTAAGCAGCTCAGCGACGAGAAGAGGGCGAGCTGCGAGCGTGGAGGGTTTGATTCGGCAGAGATTGAGTTCGATCAGAACTACAACCAGAATCAGAACCAGACCGGGAACCAAAGTCAGCACCTTTCCTTGTCGAAATCCGCTTGCTCCAGTACTTCCGAGACCAGCAAGGGATCCGGGCTGTCCCTTTCTCGGTCGGAGGTTCGGGTGAACCGGTCCAAGGCCCGGGAGCGGGCAAGAGAAAGAGCCGCCAAGGACAAGGACAAAGAAAGCATTGAGTCAGCTTACCCGCACAACATTTCCCAACAAAATTCTTCTTTCACTGAACTTCTCACCGCCGGCATCGGCACTGCTCACAACAACAACGATTCTCGGACCGCATCTGCTCATCATCATCAGCAGAATCATGGCTGCGGCGGCGGCGAGCCCATTTTGTTCCACAAGGCACCAGCACCAATGGATTACTTCAGTCCCGGGCTTCTCGGGTTGTCCTCCTCGGCCCGGACTCATCACTCGGCCGGATTCTCCGGACAAATCCATTTGGGGATGAACTCTATTCCGCAGACAATGTCGGTTGTCTCCCCGTTCAATGTGTCCGGGGAACATCATCACGGACATCACAGTTCGGAGCTTCAGCACTTCTCGTTTGTTCCCGACCTCATCCCGGTCACGACCTCGTCGGAACCGGGCAATGGCGGTGACTACAACCTGAACTTTTCGATCTCTTCTTCCGGCGGCCTTGCTGGTTTCAATAGGGGGACCCTTCAGTCCAATTCTTCCTCTTCACCGTCTCTTATGCCTCATCACCTTCAGAGGTTTTCTCCCATAGACGGATCGTCCAATGTACCCTTCTTCATTGGAGCTGCTGCGGCCGCGGCCGCGCCAACCATGGAGAATCATCACCACCACCACCACCACCACCACCATCAGCAGCACCAACAGCAATTCCCAGGTGGATTTGATCGCCGCTTGCAGCAACTCTACGGAGACGGAACCCGGCATGCAGACCACAAGGGCAAAGCAAAGAACTGA------------------------------------------------------------------------------------------------------------------------------------------------------------------------------------------------------------------------------------------------------------------------------------------------------------------------------------------------------------------------------------
>MdTCP3a
ATGGGAGATTCCCACCACCACCACCTCAACAACCACCAAGCAACCACGTCGTCTCGCCTGGGGATAAGGCCGCCGTCATCCGGCGGAGGAGTCAGCACCGACATCGTGGAGGTGGTACGAGGCAGCCACATTGTCCGGGCGACGGGCCGGAAAGACAGGCACAGCAAGGTTTGCACGGCAAAAGGCCCGAGGGACCGCCGCGTCCGGCTCGCCGCTCACACCGCCATTCAGTTCTACGACGTCCAGGACCGGCTTGGGTATGACCGACCCAGCAAGGCCGTCGATTGGCTAATCAAGAAGGCCAAGGCCGCCATAGACGAGCTCGAGGAGCTTCCCTCATGGAACCCACATTCGATTTCGACCACCGCGGCTGTTCCAGCCATGGAGACCCAGAACCCGTCCGCCACCGGCATCCACTGCTTCGCGGCAGTGGACGCAATTGGGTCTGCTAATCGAAGAACAATGGTGGGGAGTGGAGTTTCGGAGCAGCAATTTGCTCAGAGCCCAAATAGCAACTCGACTTTCCTCCCACCGTCGCTCGACTCGGACGCCATTGCAGACACCATCAAGTCCTTTTTCCCAATGGGTGCTTCCGCGGCAGCAGCTGCCGCCGAGTCTCCATCGTCGACGATACAGTTCCATCAGAACTACCCACCTGATTTGCTCTCTAAAGCCAGCAGCCAGAGCCAAGATCTGCGCCTCTCCCTGCAGTCCTTCCAAGACCCAATTCTCCTCCACCACCACGACGCCCAAAATCAGCACCACCACGCTCAGACCCATCAAAACGAGCAAACCCTTTTCTCCGGATCCCAAAACCAGCTCGGGTTTGATGGGTCCCCCGGCTCGTGGGCAGAGCATCACCACAACCAACAACAGCAAGAGATGAACAGATTCCAGAGAATGGTGGCTTGGGACAGCGGTGGTAACGGCGGACCATCGTCGGCAGGCGGGTTTATATTCAATTCGCTGCTACCAACACAGCAGGGTAGTACTAGTCCTTTGCAACAGCAGCAGCCGTCGTTGTTCGGCCAAAGTCAGTTCTTTTCTCAGAGGGGACCCCTTCAGTCCAGTAACTCGCCGTCAGTTCGTGCTTGGATGGTGGACCAGCAAAACCAACAATCCATTTCTCACGACCATCATCATCAAATCTCGCAATCCATTCATCACCAACAGTCCATTTCCGGCATGGGATTCGCCTCCGGAGGCGGATTCTCCGGGTTCCACATCCCGGCACGAATTCACGGCGAGGAGGAGCACGACGGTACTTCCGACAAGCCGTCCTCTGCTTCCTCCAATTCTCGCCATTGA------------------------------------------------------------------------------------------------------------------------------------------------------------------------------------------------------------------------------------------------------------------------------------------------------------------------------------------------------------------------------------------------------------------------------------------------------------------------------------------------------------------------------------------
>MdTCP3b
ATGGGGGATTCTCACCACCTCCACCACCACCAAGCAACGACGTCATCTCGCCTGGGGATAAGGCCTCCGTCCTCGGGCGCAGGAGTGGTCAGCACAGACATCGTGGAGGTGGTACGAGGCAGCCACATTGTCCGGGCGACGGGCCGGAAAGACAGGCACAGCAAGGTCTGCACGGCGAAAGGCCCGAGGGACCGCCGCGTCCGGCTCGCCGCTCACACCGCCATTCAATTCTACGACGTCCAGGACCGGCTCGGCTACGACCGACCCAGCAAGGCCGTCGATTGGCTAATCAAGAAGGCCAAGGCCGCCATAGACGAGCTAGACGAGCTTCCCTCATGGAACCCACATTCGACTTCAACCACCGCGTCGGTTCCGGGCATGGAGACCCACAATCCGACCACGACCGGCATCCACTGCTTCGCGGGAGTGGACGCAATTGGGTCTGCTAATCAAAGGACAACAATGGTGGGGAGTGGAGTTTCGGAACAGCAAATTGTTCAGAACCCAAATAGCAACTCGACTTTCCTCCCACCGTCGCTCGACTCGGACGCCATTGCAGACACCATAAAGTCCTTTTTCCCAACGGGTGCTTCCGCAATCGCAGCCGCAGCCGAGGCTCCGTCGTCGACGATACAGTTTCATCAGAACTACCCACCTGATTTACTCTCCAGAACCAGCAGCCAGAGCCAAGATCTGCGCCTCTCTCTGCAATCCTTCCAAGACCCAATTCTCCTCCACCAGCACCACGCTCAGACCCATCAAAACGAGCAATCCCTTTTCTCCGGATCCCAAAACCCGCTTGGGTTTGATGGGTCCTCCGCCGCGTGGGCAGAGCATCACCACAACCAGCAGCAGCAAGAGATGAACAGATTCCAGAGAATGGTGGCTTGGAACAGCGGAGGCGGAGATAGCGGTGATAACGGCGGTGGATCATCGTCGTCAGGCGGGTTTACATTCAACTCGCTGCTACCAACACAGCAGAGTGGTACTAGTTCTTTGCAGCAGCAGCAGCCGTCGTTGTTCGGCCAAAGCCAGTTCTTTTTTCAGAGGGGACCCCTTCAGTCCAGTAACTCGCCGTCAATCCGTGCTTGGATGATGGACCAGCAAAACCAACAATCCATTTCTCACGATCATCATCATCAAATCTCGCAATCCATTCATCACCAACCGTCCTTTTCCGGTATGGGATTCACCTCCGGAGGTGGATTCTCCGGCTTCCACATCCCGGCACGAATTCACGGCGAGGAGGAGCACGACGGCATCTCTGACAAGCCGTCCTCTGCTTCCTCCAATTCTCGCCATTGA---------------------------------------------------------------------------------------------------------------------------------------------------------------------------------------------------------------------------------------------------------------------------------------------------------------------------------------------------------------------------------------------------------------------------------------------------------------------------------------------------------------------------------------------
>MdTCP4a
ATGGGAATGAAGGGCTGTGGTGGAGAGATTGTGCAAGTCCAGGGCGGCCACATTGTTCGATCCACCGGACGCAAAGATCGTCACAGCAAGGTTTACACCGCCAAAGGCCCCAGAGACCGCCGTGTCCGGTTGTCCGCCCACACTGCCATCCAATTCTACGATGTTCAAGACCGTCTTGGATATGATAGACCCAGTAAAGCCGTCGACTGGCTCATCAAGAAAGCCAAATCTTCCATTGACAAGCTTGCTGAGCTTCCACCTTGGCATCCTATCACTACTAGTAACCATGCTGCCAAGGCTGATGATCCGTTTCGATCATCGAATCCAAATCCAAATCAAAATCCAAATGAAATGGTAATTGCAGCAGCTGAGCAGCAGTCAGAGTCCTCCGCCGGCTACAACTTTGACTTTGAGCTCCATAGGCAAAGGCAATCAGACAACGAATCGAACTTCAACATTCCGCCATCTCTGGACTCAGACAACATAGCTGACACTATGAAATCCTTCTTCCCCACAAACACTAGTAGCAACGCTGCTGCTGCTTCCTCCGTCGTCGATTTCCAAAGCTATGCACCCGATCCCCATCTTATTTCAACAACCACCCAAGACCTCGGCCTCTCTCTCCACTCTTTCCAAGACCAAAGCCTAAATATTCATCACAATCACACTCATACCCAGCAGTCCTCTCAAACCCTTTTCGCTGCCGCAATGGGAATTGGACTTGACTCCTCCAGTTATCAGAGAATGGTGGCATGGAGCAATGAAAACAGAGGACTTGATGGTGGCTTTGTATTCAACTCACACTCACACTCATATGCTCAGCCTCAGCCTCACCACCATGGGGGTACCCTTCAGTCCAGTTTTACGCCATCAGTTTCCGCCCGTGCTTGGCAGCAGCAGCAGCAGCACTCTTCAATCTTTGGCACCCGCTTCGGTGCCTCTAATGGTAGCTCGCCTGTCTTCTGCATTCAAGGAGAGGAGGCTGAGAACGGTGTTGTTTCAGATCGAACGGCTTCCACTTCCTCTCCCAATTCCACCCGCCAGCTTTGA------------------------------------------------------------------------------------------------------------------------------------------------------------------------------------------------------------------------------------------------------------------------------------------------------------------------------------------------------------------------------------------------------------------------------------------------------------------------------------------------------------------------------------------------------------------------------------------------------------------------------------------------------------------------------------------------------------------------------------------------------------------------------------------------------------
>MdTCP4b
ATGGGAATGGAGGGTTGTGGGGGAGAGATTGTAGAAGTCCAAGGCGGCCACATTGTTCGATCCACCGGACGCAAAGACCGTCACAGCAAGATTTACACCGCCAAAGGCCCCAGAGACCGCCGTGTCCGGTTGTCCGCCCACACTGCCATCCAATTCTATGATGTTCAAGACCGCCTCGGATATGATAGACCCAGTAAAGCCGTGGACTGGCTCATCAAGAAGGCCAAATCTTCCATTGACAAGCTCGTTGAGCTTCCACCTTGGCATCCTATCACTACTAGTAACCATGCTGCCGAAGCTGATGATCCGTTTCGATCATCAAATCCAAATCCAAATGGACCAAATCCAAATGATATGGTAATTGCCGCAGCTGAGCAGCAATCAGAGTCCTCCACCAGCTACAACTTTAACTTTGAGCTCCAAAGGCAAAGGCAATCAGACAACGATTCGAACTTCAACATTCCGCCATCTCTAGACTCAGACAACATAGCTGACACCATGAAGTCCTTCTTCCCCACAAACACTAGTAGCAACGCCGCCGCTGCTTCCTCCGTTGACGATTTCCGTAGTTACCCAACCGATCCCCATCTAATTTCAGCAACTACCCAAGACCTTGGCCTCTCTCTCCACTCTTTCCAAGACCAAGGCCTAAACATTCATCACAATCACACTCACACTCAGCAGTCCTCTCAAGCCCTTTTCGCCGCCGCAGTGGGAACTGGATTTGACTCCTCCAGTTATCAGAGAATGGTGGCATGGAGCAATGAAAACAGAGGACTTGATGGGGGCTTTGTATTCAACTCACACTCTCACTCATATTCTCAGCCTCAGCCTCACAATCATGGGGGTGATGGGAATCATGGGAGTACCCTTCAGTCCAGTTTTACGCCATCAGTTTCCACACGCGCTTGGCAGCAGCAGCACTCTTCAATCTTTGGCACCCGCTTCGGCACCTCTGACGGCACCTCGCCTGTCTTCTGCATTCAAGGTGAGGAGGCTGAGAATGGTACTATTTCAGATCGACCGTCTTCCACTTCCTCTCTCAATTCAACCCGCCAGCTTTGA---------------------------------------------------------------------------------------------------------------------------------------------------------------------------------------------------------------------------------------------------------------------------------------------------------------------------------------------------------------------------------------------------------------------------------------------------------------------------------------------------------------------------------------------------------------------------------------------------------------------------------------------------------------------------------------------------------------------------------------------------------------------------------------------
>MdTCP5a
ATGATAACAAATTCAAGGGACAAGGGTTTCCAAGCAAAGCAAGAGGGCCACAACAACAACAATAACAATGACGGGAGCAACAATAGTAGTTTTCATAAGGCATCATCATCAAGTACTACTACTTCAAGGCAATGGTCTGGATTTAGAAATCCAAGGATCGTACGTGTTTCGCGTACTTTCGGTGGGAAAGATAGGCACAGCAAGGTTTCCACAGTGAGGGGATTGAGGGACAGGAGAATTAGGCTTTCAGTACCAACGGCCATTCAATTATATGATCTTCAAGATAGGCTTGGTCTTAGCCAACCTAGCAAGGTAATAGACTGGCTGCTTGACATTACGGAACAAGATATCGATAAGCTCCCTCCACTTCAAGTTCCTCATGGATTTGGTCATCAATTTCATCAACCAATGCTAAATCCTCATCAAGTTAGTAATTCTCTTGTTGCTCCTTTCTTTGATGTAAATTCTACTTTTATGGAGGCAGACCAAGTTGATCATCAAGAAGTTCGTGATCAAGCAAAAGGCAAGTCGATCAAGACAAACGACGGACAAGATGATCAAAATCGTCATGATCACGAAGGAAATGTTGGACAACTCTTAGCTCAAAAGCTATTTCCCATAGGCTCTTCTTCCATACCTGGCATGCTAAATAATGCAATGGCATACAACTACTATCACAACTATTCAGAGCCTTCAACGCTATCTCTAGCGCAGTTTGGTAGCCATGGATTTCCACAAGTACCACAATTAGATCAGCATCATAGTCACATGATGAGTACTAATGCCTTATCATTTTCAACTCCAATGCCATCTGTTTCTCAATTATTCTTCCGTCCACCTACAGCAACACCGATGCTTTTCGGTTCATATCCTCCATATATTACCAATCCAATAGTGGAGGGTACTAGTACTGCTACCGATCAGCCTCGACAAGCCAACCATTTCCAATTTTTGAGCTCACCAAGTAATTCACAAAATTTCCTAGCTAACAATGCTCTCATGCCTCCCTCTTCATTCAGTTAG---------------------------------------------------------------------------------------------------------------------------------------------------------------------------------------------------------------------------------------------------------------------------------------------------------------------------------------------------------------------------------------------------------------------------------------------------------------------------------------------------------------------------------------------------------------------------------------------------------------------------------------------------------------------------------------------------------------------------------------------------------------------------------------------------------------------------------------
>MdTCP5b
ATGATAACAAATTCAAGGGACAAGGGTTTCCAAGCGAAGCAAGAGGGCCACAACAACAATGATGGGAACAACAATAGCAGTTTTAATAAGGCATCATCATCAAGTACTACTACTTCAAGGCAATGGTCTGGATTTAGTAATCCGAGGATCGTGCGAGTTTCACGTGCTTTCGGTGGGAAAGATAGGCACAGCAAGGTTTCCACAGTGAGGGGATTGAGGGACAGGAGAATTAGGCTTTCAGTACCAACGGCCATTCAATTGTATGATCTTCAAGATAGGCTTCGTCTTAGCCAACCTAGCAAGGTAATAGACTGGCTGCTTGGTGTTACGGAACAAGATATCGATAAGCTCCCTCCACTTCAAGTTCCTCATGGATTTGGTCATCATCAGCCAATGCTAAATCCTCATCAAGCTAATAATTCTCTTATTGCTCCTTTCTTTGATGTAAATTCTACATTTATGGAGGCAGACCAAGTTGATGAAGAAGTTCGTGATCAAGCGAAAGGCAAGTCGATCAAGACAAACGATGAACAAGATGATCAAAATCGTCACGACCACGAAGGAAACGTTAGTGGACAACACCTAGCTCAAAAGCTATTTCCCATAGGTAATCATCCTTCTTCCATACCTGGCTTGCTAAACAATGCAATGGCATTCAACTACTATCACAACTATTCGGAGCCTTCAACGCTATCTCTAGCGCAGTTTGGCAGCCATGGATTTCCACAAGTACCACAAACAGATCAGCATCGTAGTCATATGATGAGTACTAATGCCTTATCATTTTCAACTCCAATGGCATCTGGTTCTCAATTATTCTTCTGTCCACCTACAGCAACACCGACGCTATTCGGTTCATATCCTCCATATATGACCAATCCAATAGTGGAGGGTACTAGTACTGCTACTGATCAGCCTAGACAAGCCAGCCATTTCCAATTTTTGAGCTCGTCAAGTAATTCACAAAATTTCCTAGCTAACAATGCTCTCATGCCTTATCTTCATTCAATTAGCTCATCCTTGAAATGCTTTCCATCATTGGTTGATCCCAAGCAGCAGCTCCATTTGGATTCACAAAATAACAATGCAAGCCAACCAAACAAGGACGTTCCATAA------------------------------------------------------------------------------------------------------------------------------------------------------------------------------------------------------------------------------------------------------------------------------------------------------------------------------------------------------------------------------------------------------------------------------------------------------------------------------------------------------------------------------------------------------------------------------------------------------------------------------------------------------------------------------------------------------------------------------------------
>MdTCP6a
ATGGATCCCAAGGGCTCAAAGCAGACACAAGACATACCCAGCTTCTTGAGCCTTCCCCCACAATCACAACCACAACCTGAGCAGCAGCAGCAACCACAACAACAACCTCAACCCAACAACAACATGAGCGACAACAAACCTGCTGAAATCAAAGACTTCCAGATTGTAATCGCCGACAAAGATGAGTCGGGAAAGAAGCAGTTGGCGCCCAAGAGAAGCTCCAACAAAGACAGACACACTAAAGTCGAAGGCAGGGGAAGGAGGATACGGATGCCGGCCCTCTGCGCCGCCAGAATCTTTCAATTGACCAGAGAGTTGGGTCACAAATCCGATGGGGAAACAATCCAGTGGCTCCTCCAGCAGGCCGAGCCGTCGATTGTTGCCACCACCGGGACCGGGACGATTCCGGCGTCGGCTTTGGCGGCGGCAGGTGGCTCTGTTTCGCAACAGGGGACTTCTTTATCAGCTGGATTGCACCAAAAGATCGATGAATTGGGGGGGTCCAGTGGGGGTAGGACCAGTTGGGCAATGGTGGGCGGGAATTTGGGGAGACCCCATGTGGCAGGGGTGGGCGGGCTATGGCCCCCTGTCAGTAGCTTTGGGTTCCAGTCATCATCTGGTCCTCCATCGGCCACCACAAATCTGGGCACTGAGAGTTCAAATTACCTGCAAAAAATTGGGTTTCCTGGCTTTGACTTGCCTGTCTCTAACTTGGGTCCGATGAGTTTTACTTCAATTTTGGGTGGGGGCAATCAGCAGCAGCAGCAGCAGCTTCCTGGGTTGGAACTTGGGTTGTCACAGGATGGACATATTGGGGTTCTGAACTCTCAGGCTTTGAGCCAGATTTACCAGCAGATGGGGCATGCTAGAGTGCACCAGCAGCCGCCGCAGCACCACCACCAGCAACACCACCACCAGCAGCAGCAACCGCCTTCCAAGGACGATTCTCAAGGATCCGGACAGTAG------------------------------------------------------------------------------------------------------------------------------------------------------------------------------------------------------------------------------------------------------------------------------------------------------------------------------------------------------------------------------------------------------------------------------------------------------------------------------------------------------------------------------------------------------------------------------------------------------------------------------------------------------------------------------------------------------------------------------------------------------------------------------------------------------------------------------------------------------------------------------------------------
>MdTCP6b
ATGGATCCCAAGGGCTCAAAGCAGACACAAGACATACCTAGCTTCTTGAGCCTCCCCCCACAACCTCAGCAGCAGCAGCAGCAACCACCACCTCAACCCAACAACAACATGAACGACGACAAACCTGCTGAAATCAAAGACTTCCAGATTGTAATCGCTGACAAAGACGAGTCGGGGAAGAAGCAGTTGGCGCCCAAGAGAAGCTCCAACAAAGACAGACACACAAAGGTCGAAGGCAGGGGAAGGAGGATACGGATGCCGGCCCTCTGCGCCGCCAGAATATTTCAATTGACCCGAGAGTTGGGTCACAAATCCGATGGGGAAACAATCCAGTGGCTCCTCCAGCAGGCCGAGCCGTCGATTATGGCCGCCACCGGGACCGGGACGATTCCGGCGTCGGCTTTGGCCGCGGCAGGGGGCTCTGTTTCGCAACAGGGGACTTCTCTATCAGCTGGATTGCACCAAAAGATCGATGAATTGGGGGGGTCCAGTGGAGGTAGGACCAGCTGGGCAATGGTGGGCGGGAATTTGGGGAGACCCCATGTGGCAGGGGTGGGCGGGCTATGGCCCCCTGTCAGTAGCTTTGGGTTCCAGTCGTCATCTGGTCCTCCATCAGCCACCACAAATCTGGGCAGTGAGAGTTCAAATTACCTGCAAAAAATTGGGTTTCCTGGCTTTGACTTGCCTGTCTCTAACATGGGTCCGATGAGTTTTACTTCAATTTTGGGTGGGGGCAATCAGCAGCAGCAGCAGCTTCCTGGGTTGGAACTTGGGTTGTCACAGGATGGACATATTGGGGTCCTGAACTCACAGGCTTTGAGTCAGATTTACCAGCAGATGGGGCATGCTAGAGTGCACCAGCAGCCGCCGCAGCACCACCAGCAGCAACACCACCACCACCACCAGCAACCACCTTCCAAGGACGATTCTCAAGGCTCTGGACAGTAG------------------------------------------------------------------------------------------------------------------------------------------------------------------------------------------------------------------------------------------------------------------------------------------------------------------------------------------------------------------------------------------------------------------------------------------------------------------------------------------------------------------------------------------------------------------------------------------------------------------------------------------------------------------------------------------------------------------------------------------------------------------------------------------------------------------------------------------------------------------------------------------------------------------
>MdTCP7a
ATGTCAAATTCCGAGGCGCCTAATAACGAGCTCACTAACGGCGGCGGCGGCGCAGGAGCTATGGTGGAGCAGACCTCGCAGAGGCCGTCAAGTAACGGCGTCTTAGCCGTCAAGAAGCCACCCTCTAAGGACCGACACAGCAAGGTCGACGGACGGGGCCGCCGCATCCGCATGCCCATCATCTGCGCCGCACGTGTCTTCCAGCTCACACGTGAGCTCGGCCACAAGTCCGACGGCCAGACCATCGAGTGGCTCCTCCGCCAGGCCGAGCCCTCCATCATCGCCGCCACCGGCACGGGCACCACCCCAGCCTCCTTCTCCACCGTCTCCGTCTCCCTCCGCGGTGGCAACACCTCCTCTTCCGCCCCCTCCACCACCTCCTCCGATCACAAACCGCAGCTACTGGGCCCCACCCCCTTCATCCTCGGCAAGCGCGTCCGCGGTTCCCTCGACGACCCCGAAAACAACCACAGCCACAACCACAACCACAACCACGACGCCTCCGCCGCCAAGGACCCCTCCGACAACCACGCCAACAACGACGGAGCCGTCTCAGTCGTCGGGCACTCCATGGCCTCCATGCTAGGCCCCAACGCAGGGGGACCCGGCGGGTTCTGGGCCCCGCACTTCGGGCAGGTGTGGAGCTTCGCCGCCACACCGCCCCCGGAGCTGATGGCCCAGTCAGCGCTGTCCCACCAGCAGCAGCAACAGCACCATCAGCAGCATTCGTTGTTCTTGCAGCAGCAGCCGATGGGCGAGGCCTCGGCTGCCAGAGTGGGAAATTACCTTCCTGGACATCTCAATTTGTTGGCTTCTTTGTCGGGCGGGCACGGAAATTCGGGTCGGAGAGAAGACGACCAGCGTTGA---------------------------------------------------------------------------------------------------------------------------------------------------------------------------------------------------------------------------------------------------------------------------------------------------------------------------------------------------------------------------------------------------------------------------------------------------------------------------------------------------------------------------------------------------------------------------------------------------------------------------------------------------------------------------------------------------------------------------------------------------------------------------------------------------------------------------------------------------------------------------------------------------------------------------------------------------------------------------------------------------
>MdTCP7b
ATGTCAAATTCCGAGGACCCTAATAACGAGCTCACTAACGGCGGCGGCGGCGGAGGAGCTATGGTCGAGCAGACCTCGCAAAGGCCGTCAAGTAACGGCGTCTTAGCCCTCAAGAAGCCCCCTTCTAAGGACCGACACAGCAAGGTCGATGGACGAGGCCGCCGCATCCGCATGCCAATCATCTGCGCCGCGCGTGTCTTCCAGCTCACACGGGAGCTCGGCCACAAGTCCGACGGCCAGACCATCGAGTGGCTCCTCCGCCAGGCCGAGCCCTCCATCATCGCCGCCACCGGCACCGGAACCACTCCCGCCTCCTTCTCTACTGTATCCGTCTCCCTCCGCGGCGGCCACACCTCCTCCTCCGCCCCCTCCTCCGACCACAAGCCCCAACTCCTAGGTCCCACCCCCTTCATCCTCGGCAAGCGCGTCCGTGGTCCCCTCGACGACCACGACAACAACCACAACCACGACGCCTCCGCCACCAAGAACCCCTCCGACCACCACGCCAACAACGACGGAGCCGTGTCGGTGGTCGGGCACTCCATGGCCTCCATGCTGGGCCCCACCGCAGGGGGACCCGGCGGGTTCTGGGCCCCGCACTTCGGGCAGGTATGGAGCTTCGCCGCGACGCCGCCCCCGGAGCTGATGGACCAGTCAGCGGTGTCCCACCAGCAGCAGCAACAGCACCATCAGCAGCAGCATTCGCTGTTCTTGCAGCAGCAGACGATGGGCGAGGCGTCGGCGGCCAGAGTAGGAAATTACCTTCCAGGACATCTCAACTTGTTGGCTTCATTGTCGGGTGGGCACGGCAATTCGGGTCAGAGAGAAGACGACCGGCGCTGA---------------------------------------------------------------------------------------------------------------------------------------------------------------------------------------------------------------------------------------------------------------------------------------------------------------------------------------------------------------------------------------------------------------------------------------------------------------------------------------------------------------------------------------------------------------------------------------------------------------------------------------------------------------------------------------------------------------------------------------------------------------------------------------------------------------------------------------------------------------------------------------------------------------------------------------------------------------------------------------------------------------------------
>MdTCP8a
ATGGACTTATCAAATTTCCAACCCAACAACAACAAGAAGCAGCAGCAGCAGCAAACCAACAACAACACTTCCACTTCCACTTCTAACAACAGCAACAACAACACAAGTCTCCAACACCACCATCTTCTTCCTCACCTTCAACAAAAATTCCAACACCACCACTCTTCCTCCTCTTCTTCTTCTTCTTCCCACTTTGTGGGCCCCTTTGATGGCATCAGATCTTCCTCAGGAGGAGGAGGGGGAGGAGGAGGACCCCCTTTCGTGGGCTCCATCTCAATTCAAGCTGGCCTCACCACCACTTCCCATTCTACCCCACCACCACCACCAACTTCTGCTCCTTCCTCCTCATCTTTCTCATCTTCCTCCTCCACCTCCTCCCCCTCCTCCACTTCCACCTCCGCCGCCCCTCCCCCTCACTTAGTCGACGCCTCCCTCGCCATCGCCACCAGATCCGATCCTCACCCACCCACCAGACCCGCCTCCCTCCTCGACTCCGCCAAAAATAACCAAACTCAACAGCAGTTGACCATTTCACCCGCCACCACTTCTCCTCCTTCAGCACCGGCAGCACCAGCGACCCAAGTGGCCAAACGATCCACCAAGGATCGACACACAAAAGTCGAAGGCAGAGGCCGCCGCATACGAATGCCGGCAACCTGCGCCGCCAGGGTCTTTCAGTTGACCAGAGAATTGGGCCACAAGTCCGACGGCGAGACCATTGAATGGCTCCTCCAGCAAGCCGAGCATGCCATCATCGCCACCACGGGAACCGGTACCATCCCCGCCAATTTCTCCACCTTGAACATCTCCCTGCGCAGCAGCGGATCAACGCTTTCTGCTCCGCCTTCCAAGTCCGCCCCTCACTCCTTTCCCGGCGCCTTGGCCCTCGCCCACCATCCTCACTACGACGAGGGTTTTGCCCATTCGGGTTTGTTGGGGTTTCATCAACAGCATCAACAACAGCAACATCAACAGCATCATCATCAGCCGCATCAGTCTCCTCTCATGACAGCAGATCAAATTGCAGAAGCGCTTCCAAGCGGCGGCGGAGACAGTGCTGGAGGCGGCGGTGGAGAGTCGACTGAGAATTATATGAGAAAACGCTTTAGAGAAGATTTGTTCAAGGATGACAATCAAGGGCAAGGCGAAAGCGGCAGCGGTGACGGAGGAGGGTCGCCGTCCAGGAATAAGGCATTTAAGGGCGCGAGTAGCGGCGGGTTACAACTGCCGAAACAGCAGCAGCAAGGAGCGGAAGTAGGATCTTCGGGGGTTTTGAGGCCTTCGAGCATCCTACCAGCCACTGCGATGTGGGCAGTGGCACCTGCCCCAACGAGCGGTGCTGGCAACACATTCTGGATGCTGCCAGTAACCGCTGGTCCCGGTGTACCCTCTATGGCAACCGCAACATTTGGGGCTGGTCCTTCAGAAGCTGCCCAAATGTGGACATTCCCGTCCTCAACCGCGAGTCACGGGAGCACATTGCAAGCGCCAATGCATTTCATGCCGAGGTTCAATCTTCCAAGCAGTCTTGAATTCCAGCAAGCAGCAGCCGGCGGCCGAGGGAGTCCCCTCCAATTGGGTTCCATGCTAATGCAGCAACCACCGTCGCAGCATCTCGGCCTCGGAGTTTCGGATTCGAATTTAGGCATGCTGGCGGCTCTTAATGCATACTCTAGAGGTGGTTTGAATATGAATTCCGATCAACACCAGCAGAATCATCATCATCCGTTGGATCATCATCATCAAGAACAACAACAACATCAGCCTCAAACTGCTGATAGTGGAGATGAAGCCCCAAACAATTTGGAAGTTGAATTCGTGATGAGATGA
>MdTCP8b
ATGGGCTCCATCTCAATTCAAGCTGGCCTCACCACCACTTCCCATTCTACCCCACCACCACCAACAACTTCTGCTCCTTCCTCCTCATCTTTCTCCTCTTCCTCCTCCACCTCCTCCCCCTCCTCCACTTCCACCTCCACCGCCCCTCCCCAACTAGTCGACGCCTCCCTCGCCATCGCCACCAGATCCGATCCCCACCCACCCACCAGACCCGGCTCCCTTCTCGACTCCGCCAAAAATAACCAAATTCAACAGCAACTGACCATTTCACCCGCCACCACTCCGCCTCCAGCAGCAGCAGCAACAACGACTCCAGTGGCCAAACGATCCACCAAGGACCGACACACAAAAGTTGAAGGCAGAGGCCGACGCATACGAATGCCGGCAACCTGCGCGGCCAGAGTCTTCCAGTTGACCAGAGAACTGGGACATAAGTCTGACGGCGAGACCATCGAGTGGCTCCTCCAGCAAGCTGAGCCTTCCATCATCGCCACTACCGGAACAGGCACCATCCCAGCCAATTTCTCAACCTTGAACATATCCCTGCGCAGCAGTGGGTCAAGTCTCTCTGCTCCGCCTTCCAAGTCCGCCCCTCACTCCTTTCACGGCGCCTTGGCTCTCACCCACCGCCCTCACTACGACGAGGGTTTTGCCCATTCGGGTCTGTTGGGGTTTCATCAACAACCTCAACAGCAGCAGCAGCAGCATCCACAGCATCATCATCAGCCGCATCAGTCTCCTCTCATGACAGCAGATGAAATTGCAGAAGCGCTTCCAAGTGGCGGCGGAGACAGTGGCGGAGGCGGCGGTGGAGAATCGACTGAGAATTATATGAGAAAACGCTTTAGAGAAGATTTGTTCAAGGATGACAATCAAGAGCGAGGAGAAAGCGGCAGCGGTGGTGGAGTAGGATCGCCGTCCAGGAACAAGGCATTTAAGGGTGGGAGTAGTTGTGGGTTACAATTGCCAAAACAGCAGCAGCAGGGAGAGGAGCTAGGATCTTATTCTTCCGGGGTTTTGAGGCCTTCAAACATCTTACCCGCCACTGCGATGTGGGCAGTGGCACCAGCCCCAACAAGCGGTGCTGGCAGCACATTCTGGATGCTGCCAGTAACTGCTGGTTCGGCTGTACCTTCTATGGCCACCGGAACATCTGGGGCAGGTCCTTCAGAAGCAACCCAAATGTGGACATTCCCGTCCGCAACCGCCAGTCACGTAAGCACATTGCAAGCGCCATTACATTTCATGCCGAGGTTCAATCTTCCGGGCAGTCTTGAATTCCAGCAAGCCGGCAGCCGAGGGAGTCCCCTCCAGTTGGGCTCCATGCTAATGCAGCAACAACCGTCTCAGCATCTCGGCCTCGGAGTTTCCGAGTCGAATTTAGGCATGCTGGCAGCGCTTAATGCTTACTCTAGAGGAGGTTTAAATATGAATTCCGATCACCAGCAGAATCATCAGCATCCGTTGGATCATCATCAACAACAACACCACCAGCATCAAACTACGGATAGTGGAGATGAAGGCCCAAACAGTTCTCAATGA------------------------------------------------------------------------------------------------------------------------------------------------------------------------------------------------------------------------------------------------------------------------------------------------
>MdTCP9a
ATGGTGCCTGTGGCTATGCCCATGCCCATGTCCGTGCCCTCAACCGTCTCCACCCTGATCCGACGCTCTTCCACCAAGGACCGCCATACCAAAGTCGAGGGGCGCGGGCGGAGGATCAGAGTACCCGCCACGTGCGCTGCCAGGATCTTCCAGCTGACCCGGGAACTCGGGAACGAGTCCGACGGAGAAACAGTCCGGTGGCTGCTCGAACACGCAGAGCAAGCCATCATCGAGGCCACCGGCACAGGGACCGTTCCTGCCATTGCTGTCTCCGTCGGCGGGAGCCTCAAGATACCCACCACCGCATCCACGTCGGTCGAGGATAACTCCTCACCACCCTCCTCAACCAAGAAGCAAAAACGCCCCTCCAATTCCGAGTTCTTGGACGTGGAAAACGACGCCGTGTCGCAGTCGTCGGGTCTTGCTCCGGTGGGTCCCTCCGTGCCACAAGGTCTTGTTCCGGTGTGGGCCGTGGGCGGCCCCGGGTTGATGGTTCCGGCAAATGCGTTATGGATTGGCCCTGTGGGGTCGGGGGCCGGACCTTCAGGCCAACCGTAG------------------------------------------------------------------------------------------------------------------------------------------------------------------------------------------------------------------------------------------------------------------------------------------------------------------------------------------------------------------------------------------------------------------------------------------------------------------------------------------------------------------------------------------------------------------------------------------------------------------------------------------------------------------------------------------------------------------------------------------------------------------------------------------------------------------------------------------------------------------------------------------------------------------------------------------------------------------------------------------------------------------------------------------------------------------------------------------------------------------------------------------------------------------------------------------------------------------------------------------------------------------------------------------------------------------------
>MdTCP9b
ATGACGTCGTATTTGGAGGATCAGGACGAAAACGGAGGTGCCTCTGATCTCAGCACCAGCACCGGAGACCCGGGAGACAACGATCATACCAACGGAGACGGTGTCGTTTCGATGCAACCCAACTGCGAAGAAACGACGGAGTTCCATTCGCTGAAGGAGGAGCCCATTGACTCCGACCCACAACAACCGCCGCAGGGTCACCCCATCGGAATGCTCCCGGACACGATGCAAATGCCCGTGCCCATGTCCGTACAGCTTCCCGTCTCTGCCCCGACCCGACGATCCTCCACCAAGGACCGCCATACGAAAGTTGAGGGCCGCGGCCGGCGGATCAGAATACCCGCTACCTGCGCTGCCAGGATCTTCCAGCTGACACGGGAACTCGGCCACAAGTCCGACGGAGAAACCGTCCGTTGGCTGCTCGAACACGCCGAGCAAGCCATCATTGAAGCCACAGGCACCGGGACCGTTCCCGCCATCGCCGTCTCCGTCGGAGGGACACTCAAGATACCCACCACCTCATCCACGTCGGTCGAGGACAACTCCTCGCCAACCTCCGCAACCAAGAAGCGAAAACGCCCCTCCAATTCCGAATTCGTGGATGTGAGAAAGGACGCCGTGTCACAGTCGTCGGGCCTTGCTCCGGTGGGTCCCGCCGCTCCACAAGGTCTTGTTCCGGTGTGGGCAGTGGGCGGCGCCGGGTTGATCGTTCCGGCAAATGCGTTCTGGATGGGCCCGGTGGGGTCGGGGGCGGGATCTCCTGGTCCACAACCGCAGATATGGGCCCTATCTCCGACGATGACACCGGTTTTTAACATGGCGGGAGCAGCCGGGCCCATATCGAGTTTCGTGGTGAACAGCGGAGGAGGAGCAGGAGGAGTGGATGTTCGGGCTCCATCTCCAGCGCTGTCGAACTCGGCGGCGAGTACGAGCACGGTGGGAGCGAGGGCAGCCAAGAGGTCGTCAACGACAATGGCGCCGCCGAGCGTGAGCTCCTCGAGCAACAACAGTAACGGCAGCGGAAGCGGCGCGACGACCAAGACACAGATGCTAAGGGATTTTTCTCTGGAAATTTACGATAAGCAGGAGTTGAAGTTCATGGGTCAACCCATTGGACCGGCACATCAACAACAGACCCAGTGA---------------------------------------------------------------------------------------------------------------------------------------------------------------------------------------------------------------------------------------------------------------------------------------------------------------------------------------------------------------------------------------------------------------------------------------------------------------------------------------------------------------------------------------------------------------------------------------------------------------------------------------------------------------------------------------------------------------
>MdTCP9-like_a
ATGGACATGATTCAAGAAGAACAGCAACATGAACGAGACCGAGACCAGGACGAAGAAGCCTCAGCAGCCGATCTCGGAATTGACGGCGGAGAAGAATCCGACCCAGAAGACCCCGCTGACCCCTCTCGGGCTCTCGCGCTGCCGCCGAAGCAGGAGCAAGACGTACCAATGACGGTGGCGGTGCACGCGCCCAGGAGAGCGTCGACCAAGGACCGACACACGAAGGTTGAGGGCCGGGGACGGAGGATCCGAATGCCTGCCACGTGCGCGGCTCGGATCTTCCAGCTGACCCGGGAGCTCGGGCACAAGTCCGATGGGGACACAATACAGTGGCTTCTGGAGCACGCCGAGCCGGCTATCATCGCCGCCACAGGCACCGGAACGGTGCCGGCGATTGCTATATCCGTGAACGGGTCGCTTAAAATCCCCACTGACGTGAGACCCGGGGACGACCCTCCCGACCAGAAGAAACGCAAGCGCAACTCCAACAGCGAGTACGTGGACTTAAACGACGGCGTCTCAGTGTCGGCGGGTTTAGCCCCTTTAACAACGGAAGGACGACGACAACCACCAGCACCACAACCACCGACAACAGCTGTACAAGCGGTGGCGCCTCAAGGCATGGTCCCCATGTGGGCCATACCGTCAAACACCGTCGTTCCGGGAGCTTTCTTCATGGTCCCCTCGATGACCCAACCTCACATATTTACGTTTCCAACCACTCTCCCCGCCGCTCCTTTCATCAACATCTCGGCCAGACCCATATCCTCCTTCGTTGGTCCCAGTTCGGCGGCTCCGGCCACCGCAACGAGCAGTGGCGGCGGCACTCAGACGCTGAGGGACTTCTCGCTGGAAATTTTCGACAAAAAGGAGCTACAATTCATGTCTGGCTCTTCAAATCACTGA------------------------------------------------------------------------------------------------------------------------------------------------------------------------------------------------------------------------------------------------------------------------------------------------------------------------------------------------------------------------------------------------------------------------------------------------------------------------------------------------------------------------------------------------------------------------------------------------------------------------------------------------------------------------------------------------------------------------------------------------------------------------------------------------------------------------------------------------------------------------------------------------------------------------------------------------------------
>MdTCP10a
ATGTTACGACAAAGAGAATCAAAGAATAAGGAAGAACAGAATGAAGATTATCAGCATGTTCACTACTTGCTGCCTACTTCAAAATCGGCATTCAAGCAACCGCCGGTTGACAATGCGAGATATGAACATATTGTGAAAGTTCACGGAGGCCACATTGTCCGATCCCTGGCAAGAAAAGACCGGCACAGCAAGGTGTACACTTCGAAAGGTCCGAGAGACCGGAGGTTCCGGCTGTCAGCTCATACTGCTATACAGTTCTATGATGTCCAAGACCGCCTTGGCTACGACCGTCCGGGTAAGGCCATTGATTGGCTCATTAAGAAGTCCAAAGCAGCCATTGAAGCACTCTCTAAGTCTGAACAACCTTGCCAAGAGTACAATGATTGCACTAATACGAATGTTTTTGGTCAGCAGACTGAGCAAGAAATTGGAGAACAAAGTATGCATCAGTTTTGGAATCACCCGGAAAGCAATGGGGAACTGGAAACAATGAGCAATGTTAGTCCCATGAACAATGTCAACAATCTGAAAGAACCGGTTTTCGATCCTCACCAGTTAAGTTCATTGAACTATGCCGAAGAAGCCCTCGATTCTGCATCAAGTCTATCGGATTCCAAATTCAAGGAGATGGGATGGTTTCAAAGTTTGGTGGCTTGGAATTATAATGCAAGTGATGGAGGAGAAATCTGTCCTTACAATTCATCGCATGTATCTCTGCATTAG---------------------------------------------------------------------------------------------------------------------------------------------------------------------------------------------------------------------------------------------------------------------------------------------------------------------------------------------------------------------------------------------------------------------------------------------------------------------------------------------------------------------------------------------------------------------------------------------------------------------------------------------------------------------------------------------------------------------------------------------------------------------------------------------------------------------------------------------------------------------------------------------------------------------------------------------------------------------------------------------------------------------------------------------------------------------------------------------------------------------------------------------------
>MdTCP10b
ATGGCTACTTCAAAATCGGCATTCAAGCAACAGCAGGTCGACAATACGAGATATGGGAAGATTGTGAAAGTTAACGGAGGCCACATTGTCCGATCCATGGCAAGAAAAGACCGGCGCAGCAAGGTTTACACTTTGAAAGGTCCGAGAGACAGGAGGTTCCGGCTGTCACCTCATACTGCTATACAGTTATATGATGTCCAAGACCGCCTTGGCTACGACCGCCTGAGTAAAGCAATTGATTGGCTCATTGAGAAGTCCAAAGAAGCAATTGAAGCACTCTCTGGGTCTGAACAACCTTGCCAAGATTACTATGATTGCACTAATAGTAATGTTTTCGGTCAGCAGACTGAGCAAGAAATTGGAGAACAAAGTATGCATCAGCTTTGGAATCACCCGGAAAGCAATAGGGTGCTGGAAACAATGAGCAATGTGGGTCCCATGAACAATGTCAACAATTTTAAAGAACCGGTTTTCGACCAGTTAAGTTCATTGAACTATGCTGAAGAAGCCCTCGATCCCACATCGAGTTTATCGGATTCCAAAGTCACGGAGATGGGATGGTTTCAAAGTTTGGTGGCTTGGAATTATAATGCAGGTGATGGAGGAGAAATTTGTCCTTACAATTCATCGCAGAGATTGCGGGGCTTACAGAAGTTGAGCTGCTGCTGTAGCATACATAAAATGTATCCCTCAAGCTCATCCTCCTCGCCCCAAAAGCCCATAGGCCTAAGACCAAGCACGACCGGTTTGACCCGCTACGGCTCCTCCATAGGCTCCCTCCCAAACTCAGCCGTCGATTCCGTTATCGGAACCGCCGCTGACTTCGACTTCTTATCCCTCCGATCGCAGCCCCTGATCGGCCACTACTTCTTTGGAGACGGTCACGACGACTCTTTCTCCCTCACTAGCTCTAAGTCAACTTTCAAAGTCAACTCATCCAACGGCGGCTATAGGGAAGCCAGCACCACCAAGCCATTGCTCTGA------------------------------------------------------------------------------------------------------------------------------------------------------------------------------------------------------------------------------------------------------------------------------------------------------------------------------------------------------------------------------------------------------------------------------------------------------------------------------------------------------------------------------------------------------------------------------------------------------------------------------------------------------------------------------------------------------------------------------------------------------------------------------------------------------------------------------------------------------------------------------
>MdTCP12a
ATGTTTCCTTCTAGCAGCACCACTAGTAATACCCAGCTACCTTTTCTATGTGATGACAACCACACAAATGGTATTATTGATGATTTTCATCAAAACCCTAATTCAATATCATCACATGGTGGCTATCATCAATACTATTCACAGTACTACTACTCCGATGACCAGCAGCAGCAGCAGGCACCTGATTTTCTTGAACACGATGGAATGCTATTGAGCTACTTGCTATCTCAGCAGCAGCTCTTGATCGACAGCTCCAGTACTACTAATGTAGCAACGCATTCCAACCATACTCGAGCTCACAGTAGCGCTGAAATATGCATTGTGGATTCAAATTCAAACAAAACAATGGAGTTGATCAACCGTGCCGACGAGATCACCGTTATCCCGGCTGCAGATTCACAGATTAAGAAAAATAATGTGAAGATGAATGGAGAAGGAGGTGGAGAGAAAAAGGCAAAATTTGCTCGAAAGAGAGCGAGTGGGAAAAAAGACAGACACAGCAAGATCTACACAGCTCAAGGTCCAAGAGACCGGAGAATGAGGCTGTCCCTCCAAATTGCCCGGAAGTTCTTTGATCTTCAAGACATGTTGGGGTTTGACAAAGCCAGCAAAACAATTGAGTGGCTTTTCACAAAGTCAAAGACCGCCATCAAGGACCTCAAGCAGCACCTCCTCGTCTCACCCAAGGAGGATTACAGCAGCACAAATGGCGGTGCAACTGCAAAGGTGAATTCATTTGAGAGTACCACCGGTGATGTCGCATCGAAAATTATGGAGCCAAATAGTAGTGCTGCAAAAGGTGACATTTCCATTGGGTTGGCTAGGGAGAAAAAGTACAGGAAGTTATCAGTGGTTGCAAGGGAATCGAGGGTGGAGGCAAGAGCAAGGGCAAGAGAGAGAACAAGGGAGAAGATGATGAGGATCAGAGGGTTTGATCAAGATCATCAGAGTACAAAGCAAAGCCATAAGCATCAAGAACAACAAAACCCTAATGAATTGTTTGAAACAGCTGGAATGATGAATTCCATGATGATGAGCATGAATCGTCCCAACGATGGTCAGAAAATTGTGGGCAGAACAAGTAGTAATTGTGGTGGTGCAGAAAGATTGTTTTTGAATTTTGATTTTTCGCGACATGCGGAGGCAAGTGGAGCAAATTCTGAGGACTGTGATTTTCCAGGGAATTGGGGAGCAATCAACAACACCAAGAATATTATTACAGGTAACGTGCTGCAAGTAGAGCAAAACCCTACCTCATACCCAAAACAACAGAACCCTAGCTCAATTTTCGGGACCGGTACTCAAGAGCAAAACCCTAATTCAATTTTCCTCACCACCTTAGCCAAAGCTCAAGACCAAAACTCCACTACCTCTTCAAATTTTGCGATCAATACAAATATTAGTACTTTGCAGCCCCTGTTTACTGGAAATTAA------------------------------------------------------------------------------------------------------------------------------------------------------------------------------------------------------------------------------------------------------------------------------------------------------------------------------------------------------------------------------------------------------------
>MdTCP12b
ATGGTTTCTTCTAGCAGCACCACAAGTAATTTCCAGCTACCTTTTCTATGTGATGACAACCAGACAAATGCTATTATTGATGATTTTCATCAAAACCCTAATTCAATATTATCACATGGTGGCCATCATCAATACTATTCACAGTACTACTACTCTGAAGACCAGCAGCAGCAGGCACCTGAGTTTCTTGAGCATGATGGAATGCTCTTGAGCTACTTGCTATCTCAACAGCAGCTCTTGCTTGGCAGCTTCAGTACTACTACTAATGTAGCGACTGATTACAACCCCACTCGAGCTCACGAGAGCACTGAAATTAGCATCGCGGCTTCAAATTCAAACAAAGCAATGGAGGTTATCCATCGTGACTATGAAGATGGTCGCAATGAGCTCACCATTAACACGGCTGCAGCTTCAAAGATTAAGATAAATAATGTGAAGATTAATGGAGGAGGAGGAGGAGGAGAGAAAAAGGCAAATGTTGCTCGAAAGAGAGCGAGTGGGAAAAAAGACAGACACAGCAAGATCTACACAGCTCAAGGCCCGAGAGACCGGAGAATGAGGCTGTCCGTCCAAATTGCCCGTAAGTTCTTTGATCTTCAAGACACGTTGGGATTTGACAAAGCCAGCAAAACAATTGAGTGGCTTTTCACAAAGTCCAAGAGCGCCATCAAGGACCTCAAGCAGCACCTCCTCGTCTCACCCAAGGAAGATTACAACAGCACAAATGGTGGTGCAACTGCAAAGGTGAATTCATCTGAGAATACTACCGGTGAAGTCGCATCGAGAATTATGGAGCCTAGTAGTAGTGATGCAAACGGTGACATTTCCGTTGGGTTCGGTAGAGAGAAAAGGAACAGGAAGTTGTGCGTGGTTGCGAGGGAATCAAGGGTGGAGGCAAGAGCAAGGGCAAGGGAGAGAACAAGGGAGAAGATGATGAGGATCAGAGGGTTTGATCAAGATCATCAACATTTAACAAAGCAAAGTCCTAAGCATCAAGAACAACAAAACCCTAATGAATTGTTTGAAACAGCTGGAATGATGAACTCAACGATGATGAGCACTAATTGTCGCAACGATGGTCAGAAAATTGTGGGCAGAACAAGTAGTGGTTGTGGTGGTGCACAAAGATCGTTGTTGAATTTTGATTTTTGGCGACATGTTTCAGAGGCAAGTGGAGCAAATTCCGAGGATTGTGGTTTTCCAGGGAATTGGGGAGCAATCAACTACACCAAGAATATTATTACAGGTAACGTGCTGCAAGTAGAGCAAAACCCTACCTCATACCCAAAACAACAGAACCCTAGATCAATTTTTGGGGAAGGTACACAAGAGCAAAACCCTAATTCAATTTTTCTCACCACCTTTATCAAGGCTCAAGACCCATAA------------------------------------------------------------------------------------------------------------------------------------------------------------------------------------------------------------------------------------------------------------------------------------------------------------------------------------------------------------------------------------------------------------------------------------------------------------
>MdTCP13a
ATGATTAAGAGTCTCATTAGTGAAGCAGATTTTAAAGAAGCAGGAGCTGGCAGTGCAAGTCGTGATGAACAAGCTAATAAAACCTCATCAAACCCTAATTTATCTCGTTCATCAACTCCATGGCCAAGGTTGAAGGATCCAAGGATTGTACGTGTGTCCCGAGCTTTTGGAGGAAAGGACAGGCATAGCAAGGTTTGCACCATAAGAGGGCTTCGAGATCGGCGGGTGAGGCTATCGGTACCCACTGCAATCCAATTGTACGATCTTCAAGATAAGCTTGGTCTTAACCAGCCTAGCAAGGTTGTCGATTGGTTGCTTGATGCCGCTAAGCATGAAATCGATGAACTTCCTCCGCTGCCAATGCCACCACCCGGGACTTTTGGTTTAAATCATCCATCATTAGTGCTCACTTCATCTCATGATGATCAAACCAATGCTCATCCCCAATTATCTCATAATCATAGAGGAGAAGGCCCTAGCAGTGGAATAGATAGATCAAATGTTTGGCCTACTAATTTGGATGCTTTTTGGCGAGCAAAGTCGAAAGAAATTGCAAGAGACACAAGAAATGAGGAGGAGGAAGAAAAACGGAAGGATAATCTTGGAATATCAGATGATCAAAAACAAGCAGGCAATAATATTGATGGTAATTCATCAAACGCATTCTTAACCAGAGGTAGTAATACCAACCCTCCGTTCTTTCCAGGTCTCCTGAATAGTTCTACGAATATGCCTTATGCTTATCAAAATTGGGATCATCCTCATCAGACTTCAAGTTTTCCACTATCTCAATTAGGAAGCCATGGATTCCAATCCCAAACTACAGATCTCCACAATTTCCTTAATGTCCTCTCGTTGCCATCCACATTGTCTTTATCCACGACACAATCTTATTTTCCTTCGCATAACGCGGCGGCTACAGGAGAGATAGATCCAAGACAATTCAACCATTTGCAATTGCTAAACTCAAGTAGTAGTACTAGTACCTCACAAAACCTATTGCCCAATTCTCTTTCCACACCAGCTCTATACCCTAGTAGCCAAACTCTGAGAGCACCCCATTTGAGTATGGTAACTAAGCTTGTGCATTCTTCAAACAACACTGGAAGTGGTCATCAGTCAAATAACGATCAGGGGCCTCTGCCTCGATGA------------------------------------------------------------------------------------------------------------------------------------------------------------------------------------------------------------------------------------------------------------------------------------------------------------------------------------------------------------------------------------------------------------------------------------------------------------------------------------------------------------------------------------------------------------------------------------------------------------------------------------------------------------------------------------------------------
>MdTCP13b
ATGATTAAGAGTCCCATTACTGAAGCAGATTTGCAAGAAGCAGGAGCTGGCAGTTCAAGTCGTGATGACGAAGCCAATAAAGTTTCATCAAACCCTAATTTATCTCGTCCATCAACTCCATGGCTAAGGTTGAAGGACCCAAGGATTGTGCGTGTGTCCCGAGCTTTTGGAGGGAAGGACAGGCATAGCAAGGTTTGCACCATAAGAGGACTTCGAGATCGGCGGGTGAGGCTATCGGTACCTACTGCAATCCAATTGTATGATCTTCAAGAAAGGCTTGGTCTTAACCAGCCTAGCAAGGTTGTCGATTGGTTGCTTGATGCCGCAAAGCATGAAATCGATGAACTTCCTCCGCTGCCAATGCCATCACTTGGGAGTTTTGGTCTAAATCATCCATCATTAGGGCTCACTTCATCTCATGGTGACCAAACCAATGCTCATGCTCAGTTATCTCATAATCATAGTGGAGAAGGCCCTAGCAGTGGAATAGATAGATCAAATTTTTGGCCTACTGATTCGGATGCTCTTTGGCGAGCAAAGTCGAAAGAAATTGTAAGAGCCACAAGAAATGAGGAGGAGGGAAATCAGAAAGATAATCTTGGAATATCAGATGATCAAGAACAAGCAGGCAATAATGTTGATGGTAATTCATCAAACACGTTCTTGAGAAGTAATACCAACCCTCCATTCTTTCCAGGTCTTCTGAATAGTTCTACGAATATGCCTTATGCTTATCATAATTGGGATCATTCTCATCAGACTTCAAATTTTCCACTATCTCAATTAGGAAGCCATGGATTCCAATCCCAAACTACAGATCTCCACAATTTCCTTAATGTACTCTCGTTGCCATCCACATTGTCTTTATCAACGACACAATCTTATTTTTCTTCGCATAACACAGCGGCTACAGGAGAGCTGGATCCAAGACAATTCAACCACTTGCAAATGCTAAACTCTAGTGGTAGTACTAGTACTTCACAAAACCTATTGCCCAATTTTCTTTCTACACCAGCTCTATACCCTAGTAGCCAAACTCTGAGAGCACCCCATTTGAGTATGGTGACTAAGCTTGTGCATTCTTCAGACAACAATGGCAGTGGTCATCACCCAAATAAAAATCAGGAGCCTCCGTCTCGATGA---------------------------------------------------------------------------------------------------------------------------------------------------------------------------------------------------------------------------------------------------------------------------------------------------------------------------------------------------------------------------------------------------------------------------------------------------------------------------------------------------------------------------------------------------------------------------------------------------------------------------------------------------------------------------------------------------------------
>MdTCP14a
ATGGAGGGAGGGGATGATCATCAACTCCACCACCACCACCACCACCACCACTACCAACAACACCAACAACAATATCACCACCGTCCAAACTTCCCCTTCCAGTTGCTCGAGAAAAAAGAATTAGATCATCAAGAAGCGGCCTCTTGCTCCAACTCCACGTCCCCCTACCCTTCTCTAGCCATCACCACCGTCGACCCCACTGCTAACAACAACACCTCCTCTACTCCCGCAGCCACAACCACCTCAGCTCTCCAAGCTTCTTCCGCCGAGCCCTCCAAAAAGCCACCCCCCAAGCGGACCTCCACCAAGGACCGCCACACTAAAGTCGACGGCCGCGGCCGCCGCATTCGAATGCCGGCCTTGTGTGCCGCCAGAGTCTTCCAGCTCACACGCGAGCTCGGCCACAAGTCCGACGGCGAAACCATCGAGTGGCTTCTTCAGCAGGCCGAGCCCGCCGTGATCGCCGCCACCGGTACCGGCACAATCCCTGCCAACTTCACGTCACTCAACATCTCACTCCGCAGTTCCGGCTCCAGCATGTCCGTCCCATCTCAGCTAAGATCCTCTTACTACAGCCCAAATTTCTCTCTTCACCAGAACCAGCGGCGTAGCCTCTTTCAGGGCATCGGCCTCTCGTCTTCTGACAGCTCCTCAACTCTCCTAAATTTCCAAACAAACCCCATGCACGCTTCCATGTTGCAAGCCAAGCAGGAGCTCCGCGATACAGTGTCATTAGATCTCTCGGAGGCGGCGTCGGCAGGGGAGGGGAGCATGGGAGGGAGGAAACGTCGACCGCCGGAGCAGGACTTAAATCAAATGGGCGGCGGCGGCGGGGGTGGTGGAGGAGGGTACTTATTACAGTCAAGCACGGGTGCAGTCCCGGCCAGCCACCCACATAGTCAGATTCCGGCTAATTTTTGGATGCTGGCAAATTCTAACAACCAAGTTATGAGCGGAGACCCTATCTGGACTTTTCCAGCTTCGGTCAACAACAGTGGACTGTATAGAGGAACAATGCCCGGTGGCTTACATTTTATGAATTTCCCCGCCCCAGTCACCCTGTTGCCTAGTCAGCAACAATTAGGTGGCTCAGGCGGCGGCGGCGGTAGTAATGATGGAAATAACATGAGTGACGGCCAGCTGAATATGCTCGCCGGACTCAACCCCTATCGGCACATGTCCGATACTGGTGTTTCAGACTCTCAGCAGGCGAGCGGATCCCACTCGCACCATGGCGGGGGCGACGATCGGCACGATAGTACTAGCCACCACTCATAA------------------------------------------------------------------------------------------------------------------------------------------------------------------------------------------------------------------------------------------------------------------------------------------------------------------------------------------------------------------------------------------------------------------------------------------------------------------------------------------------------------------------------------------------------------------------
>MdTCP14b
ATGGAAGGAGGTGATGATCATCAACTCCACCACCACCACCACCACTATCAACAACACCAACAACATCAACAACAACATCACCACCGTCCGAACTTCCCCTTCCAGTTGCTAGAGAAAAAAGAATTAGATCACCAAGAAGCCGCCTCCTGCTCCAACTCCACCTCCCCCTACCCTTCTCTAGCCATCACCACCGTCGACCCCACCACCACCAACAACACGGCCTCTACTGCCACAGCCACAACCACCTCAGCTCTCCAAGCTTCTTCCCCCGAGCCCTCCAAAAAGCCACCCCCCAAGCGGACCTCCACCAAGGACCGCCACACGAAAGTCGACGGCCGAGGCCGCCGCATTCGAATGCCGGCTCTATGCGCCGCCAGAGTCTTCCAGCTCACGCGCGAGCTAGGTCACAAGTCCGACGGAGAAACCATTGAGTGGCTTCTCCAGCAGGCCGAGCCCGCGGTGATCGCCGCCACCGGTACCGGCACAATCCCCGCCAACTTCACGTCACTTAACATCTCACTCCGCAGCTCCGGCTCCAGCATGTCGGTCCCCTCGCAGCTAAGATCCTCTTATTACAGCCCGAATTTCTCTCTCCAACAGAACCAGCGGCGGAGCCTCTTTCAGGGCATCGGCCTCTCATCTTCTGACAGCTCTTCGACTCTCCTAAACTTCCAAACAAACACCATGCACGCTTCCATGTTGCAAGCCAAGCAGGAGCTCCGGGATACTGTGTCTTTAGATCTATCGGAGGCGGCGTCGGCAGGGGAGGGGAGCTTGGGAGGGAGGAAGCGTCGGCCGCCGGAGCAGGACTTGAATCATATGGGAGGTGGCGGCGGTGGTGGTGGTGGAGGAGGGTACTTATTGCAGTCGAGCACTGGTGTGGTCCCGGCCAGCCACCCACACAGTCAGATTCCGGCTAATTTTTGGATGCTGGCTAACTCTAACAACCAAGTTATGAGCGGAGACCCTATTTGGACTTTTCCAGCTTCGGTCAACAACAGTGGACTGTATAGAGGAACGATGCCCGGTGGCTTACATTTTATGAATTTCCCCGCCCCAGTCACCGTGTTGCCTAATCAGCAACAATTGAGTGGCTCGGGCGGTGGTGGTGGTGGTAATGATGGCGATAACATGAGCGACGGGCAGTTGAATATGCTCGCTGGACTCAATCCGTACCGGCACATGTCCGGTACAGGTGTTTCAGACTCGCAGCAGGCAAGTGGCTCACACTCACACCACGGCGGGGGTGACGATCGGCACGATAGTACTAGTCACCACTCATAA------------------------------------------------------------------------------------------------------------------------------------------------------------------------------------------------------------------------------------------------------------------------------------------------------------------------------------------------------------------------------------------------------------------------------------------------------------------------------------------------------------------------------------------------------------------
>MdTCP15a
ATGATCATGGAAGCAGATAATGGGATCCGCTGCAGGCCCAATTTTCCACTACAATTCCTCGACAAAACAAACCAAGTCGATGACGATCCAGAACCAGCTGCTGCATGCTCTACTGTCGCCGATCCCGGTTCAGACCCCAACAGAACCGGTTCTTCCATTCAAGAAGAACAACCCAGTAACAAGAAGCCTCCCCCGAAGAGGACATCCACCAAAGACAGGCACACGAAAGTCGACGGGCGGGGCCGCCGCATCCGCATGCCCGCCACGTGCGCAGCTAGGGTTTTCCAGCTCACGCGTGAGCTAGGGCACAAGTCCGACGGCGAGACCATCGAGTGGCTCCTTCAGCAGGCCGAGCCTTCCGTCATCGCCGCCACCGGAACCGGCACTATTCCCGCCAATTTCACCTCCCTCAACATCTCGCTCAGGAGCTCCGGGTCGAGCATGTCGGCGCCGTCGCACTACTTGAGGACTAACGCGAGTAATTATTACTTCAACTCCAACAACTTCGGAGCAGCTGCGCCCACCGCGCAATTGGGTACGGCGGAGCACTCGCAGCGCGGAAGGATTTTGTTTCCCGGGGCAGGGTTAATGTCGTCTGAGAGTTCTCCTCCGTCGTCGATGTTGTGGAATTTCAATAATTCTGGCAACAATAATCTAAGTAATAATACAATGTTGGAAGCTAAGCAAGAGTTAGGTGATCATCATCAGGCTGTTACTCTCGATGAGGCAAGTAGTATGGCGAGAAAGAGAATTCGGCCGGAGCAAGATTTGTTATCCGCGAGTACAGGTTCAATTCCTGCGAGTCAAAATACAATTCCGGCTACATTTTGGATGGTGGCAAATAATAACCCTAGTAGTAGCCAAGGGAGTATTCACCACGAACACATTAATTCCATTAATCCCATGTGGACAATTCCGACAGTTGGTAACGCCGGCAATATGTATCGAGGGCCCGTGGCTGGCGGTGGCCACGGCTTGCATTTTATGAATTTCGCTTCTCCATTGGCAATATTGCCTGGCCAACAATTGGGTACGGGATCAATTACAACAACCCAAGGCGCCGCCGACGGCCACTTGGGAATGTTGGCCGCGCTCAACGCATATCGGCCTATTCTTGGCGGGGTAGCCATGGAGTCTCCTGTGAATGGGCAGCATCCGCACCAGGGAGCGGACGAGGGACATGATCGTAATACCAATGCTAGGTAG------------------------------------------------------------------------------------------------------------------------------------------------------------------------------------------------------------------------------------------------------------------------------------------------------------------------------------------------------------------------------------------------------------------------------------------------------------------------------------------------------------------------------------------------------------------------------------------------------------------------------------------------
>MdTCP15b
ATGATCATGGAAGCAGATAATGGGATCCGCTGCAGGCCCAATTTTCCACTACAATTCATCGACAAAACCAACCAAGTCGATGACGATCCAGAACCAGCTGCTGCATGCTCTACTGTCGCCGACCCCGGCTCAGACCTCCACCGAACCGGTTCGTCTATCCAAGAACAACAACCCAGTAACAAGAAGCCTCCTGCGAAGAGGACATCCACCAAAGATAGGCACACCAAAGTGGACGGGAGGGGCCGCCGCATCCGCATGCCTGCCACGTGCGCAGCTAGGGTTTTCCAGCTCACGCGGGAGCTAGGGCACAAGTCCGACGGCGAGACCATCGAGTGGCTCCTCCAGCAGGCCGAACCTTCTGTCATCGCCGCCACTGGAACCGGCACCATTCCCGCCAACTTCACCTCCCTTAACATCTCGCTCAGGAGCTCCGGGTCCAGCATGTCGGCGCCGTCGCACTACTTGAGGACTAACGCAAGTAATTATTACTTCAACTCCAACAACTTCGGAGCAGCTGCCTCCACCTCGCAGTTGGTTACGGAGGAGAACGCGCAGCGCGGAAGGATTTTGTTTCCCGGTGCAGGGTTAATGTCGTCTGAGAATTCTCCTCCGTCGTCGATGTTGTGGAATTTCAATCATTCTGGCAATAATAATGTGAGTAATAATGCAATGTTGGAAGCCAAGCAAGAGTTAGGTGATCATCATCAGGCTGTTACTCTCGATGAGGCTAGTAGCATGGCAAGAAAGCGGATTCGGCCGGAGCAAGATTTGTTATCGGCTAGTACGGGCCCGATTCCGGCTAGTCAAAATACAACTCCGGCGACGTTTTGGATGGTGGCAAATAATAACCCTAGTAGTAGCCAAGGGAGTATTCATCACGAGCACACTAATTCCATTAATCCCATGTGGACAATTCCGACAATTGGCAACGCCGGCAATATGTATAGGGGGCCAGTGGCTGGAGGCAGCCACGGCCTACATTTTATGAATTTCGCTTCTCCAATGGCTATATTGCCTGGCCAACAATTGGGGTTGGGATCAAGTACAACGAGTCATGGCGCCGCTGACAGCCACTTGGGTGTGCTGGCGGCGCTCAACGCATATCGGCCTATTCTAGGCGGGGTAGCCATGGAGTCTACTGCGAACGGGCAGCATCATCCGCACCATGGAGCGGACGAGGGACATGATCGTAATACCAATGCTAGGTAG---------------------------------------------------------------------------------------------------------------------------------------------------------------------------------------------------------------------------------------------------------------------------------------------------------------------------------------------------------------------------------------------------------------------------------------------------------------------------------------------------------------------------------------------------------------------------------------------------------------------------------------------
>MdTCP17-like_a
ATGGGTGTAGAAAGATATTATCAACTAGCGAAAAATCTAGCCATAATTGGCTGCCGGAAATTGGAAAATGGATTGCCAGAGGGTGGAGAAGAACATCAAAAACATAGTGGAGGGCGGTTGTGGTCTTCGACGACATCAAGAGAATGTGTCGCCAGAGAAGCTAATAAAATCTCATCAAACCCTAATTTATCTCGTTCATCAACTCTATGGCCAAGGTTAAAGGATCCAAGGATTGTGCGTGCGTCCCGAGCTTTTGGAGGAAAGGACAGGCATAGCAAGGTTTGCACCATAAGAGGGCTTCGAGATCGGCGGGTAAGGCTATCGGTACCCACTGCAATCCAATTGTATGATCTTCAAGAAAGGCTTGGTCTTAACCAGCCTAGCAAGGTTGTCGATTGGTTGCTTGATGACGACCATAATCAAGTCCGGCTATTGCCAGGGTAG------------------------------------------------------------------------------------------------------------------------------------------------------------------------------------------------------------------------------------------------------------------------------------------------------------------------------------------------------------------------------------------------------------------------------------------------------------------------------------------------------------------------------------------------------------------------------------------------------------------------------------------------------------------------------------------------------------------------------------------------------------------------------------------------------------------------------------------------------------------------------------------------------------------------------------------------------------------------------------------------------------------------------------------------------------------------------------------------------------------------------------------------------------------------------------------------------------------------------------------------------------------------------------------------------------------------------------------------------------------------------------------------------------------------------------------
>MdTCP17-like_b
ATGGGTGTAGAAAGATATTATCAACTGGCGAAAAATCCAACCACAATTGGCTGCCGGAAATTGGAAAATGGATTACCGGAGGGTGGAGAAGAACATCAAAAATATAGTGGAGGGCGGTTGTGGTCTTCGACGACACCAAGAGAATGCCCAAGGTTGAAGGATCCAAGGATTGTGCGTGCGTCTCGAGCTTTTGGAGGAAAGGACAGGCATAGCAAGGTTTGCACCATAAGAGGGCTTCAAGATCGGCAGGTGAGGCTATCGGTACCCACTGCAATCCAATTGTATGATCTTCAAGAAAGGCTTGGTCTTAACCAGCCTAGCAAGGTTGTCGATTGGTTGCTTGATGACGACCATAATCAAGTCCGGTTGTTGCCAGGGTAG---------------------------------------------------------------------------------------------------------------------------------------------------------------------------------------------------------------------------------------------------------------------------------------------------------------------------------------------------------------------------------------------------------------------------------------------------------------------------------------------------------------------------------------------------------------------------------------------------------------------------------------------------------------------------------------------------------------------------------------------------------------------------------------------------------------------------------------------------------------------------------------------------------------------------------------------------------------------------------------------------------------------------------------------------------------------------------------------------------------------------------------------------------------------------------------------------------------------------------------------------------------------------------------------------------------------------------------------------------------------------------------------------------------------------------------------------------------------------------------------------------
>MdTCP17-like_c
ATGGGTGTAGAAAGATATTATCAACTGGCGAAAATTCCAGCCACAATTGGCTACCGGAAATTGGAAAATGGATTGCCGGAGGGTGGAGAAGAACAGCAAAAATATAGTGGAGGGTGGTTGTGGTCTTCAACGACATCAAGAGAATGTGATCCAAGGATTGTGCGTGCGTCCCGAGCTTTTGGAGGAAAGGACAGGCATAGCAAGGTTTGCACCATAAGAGGGCTTCGAGATCGGCGGGTGAGGCTATCGGTACCCACTGCAATCCAATTGTATGATCTTCAAGAAAGGCTTGGTCTTAACCAGCCTAGCAAGGTTGTCGATTGGTTGCTTGATGACGACCATAATCAAGTCCGGTTGTTGCCAGGGAAGGAACATGAGGTACAAAGGTACAAACATGAATGCTCTTACCAACCTTCATCTTCATCATTTTGGCTCCTTGGATTCTCAAAAGCCACTAAAGAAGGAAGCCTCTACGTTTCGACACTAAAGATGATTGAGGAAGAAGATGAGTGA---------------------------------------------------------------------------------------------------------------------------------------------------------------------------------------------------------------------------------------------------------------------------------------------------------------------------------------------------------------------------------------------------------------------------------------------------------------------------------------------------------------------------------------------------------------------------------------------------------------------------------------------------------------------------------------------------------------------------------------------------------------------------------------------------------------------------------------------------------------------------------------------------------------------------------------------------------------------------------------------------------------------------------------------------------------------------------------------------------------------------------------------------------------------------------------------------------------------------------------------------------------------------------------------------------------------------------------------------------------------
>MdTCP17-like_d
ATGCATCAAATCCCACCATCGGCGACCGATGGCAAAGGAGTGGCGGCCGGGGTCAAGAATTTGGAGCCTAGATCCAAATTCATGTCCCCCTCCTCGTCGGAGCTCGGATCCGAATTGCTATCCCCTTCCTCGTCGGAGGCTAGCTCATTTCCTCATCGTCCATCTCGTTGTCGGAGTCCAGATTGGAAGCATTTGAATCCTTGTCTTCCTCCTTCAACCCATGGAAGTTTTGTTGTCAGAGATCGAAAGAAAACGGAGGAGGTGGGAGAAAAATATTATCAACTGGCGAAAAATCCAACCACAATTGGCTACTGGAAATTGGAAAATGGATTGCCGGAGGATGGAGAAGAACATCAAAAATATAGTGGAGGGCGGTTATGGTCTTTGACGACATCAAGAGAATGTGTCGCCAGAGAAGCTAATAAAATCTCATCAAACCCTAATTTATCTCGTTCATTAACTCCATGGCCAAGGTTGAAGGATCCAAGGATTGTGCGTGCGTCCCGAGCTTTTGGAGGAAAAGACAGGCATAGCAAGGTTTGCACCATAAGAGGGCTTCGAGATTGGCGGATGAGGTTATCGGTACCCACTGCAATCCAATTGTATGATCATCAAGAAAGACTTGGTCTTAACCAGCCTAGCAAGGTTGTCGATTGGTTACTTGATGACGACCATAATCAAGTCCGGTTGTTGCCAGGGTAG------------------------------------------------------------------------------------------------------------------------------------------------------------------------------------------------------------------------------------------------------------------------------------------------------------------------------------------------------------------------------------------------------------------------------------------------------------------------------------------------------------------------------------------------------------------------------------------------------------------------------------------------------------------------------------------------------------------------------------------------------------------------------------------------------------------------------------------------------------------------------------------------------------------------------------------------------------------------------------------------------------------------------------------------------------------------------------------------------------------------------------------------------------------------
>MdTCP18a
ATGTTTCCCTCACACAACAACAATCTTAACGAATTAGTACCCGTGTCTTATCCTCATGTCGATCAATCAATTTTCCATAGCTGGCCATCTTACCATGACAATTCTACATTAACTCCCAATTCCCTTACTATTCTCAACCCCAATCCCAACTCCAGGCAACAAGAAGGAGGAGAAGAAAACCTTCATCAACAACATCATCACCTTCCCTTTTCTTTGCTCTACTTCCCCTCTCCGTTTGAAGACGACGACGTTTTACTCTTTGATCAGCAACACCATCACCAAGAACCTGACCATATTGAGCTTTCAATTCACGAGTCTCAAGAACCACTTTATTTTATGAAGGAAGCTGCTGCTGCTGCTGCCGCTGATGACAACACCGTAGTAGGCAATGATCATCAGAAGACCACTACTACTAGTGTTAATAGAAAAATGGTGGATTGGGATTCCAACAAAAAGGGCCATCGCATGAACATGGATGATCAGCCGCAGATCCCGAGAAAGAGGACTAGCAAGAGAGATCGCCACAGCAAGATCAACACTGCCCGAGGCCCCAGGGACCGTAGGATGAGATTGTCCCTCGAAGTTGCCCTTAAGTTCTTTGGCTTGCAAGACGCGTTGGGGTTTGACAAGCCCAGCAAAACCGTGGAGTGGTTGCTCATTCAGTCGGAACCTGCAATTAAGAAACTATCAAGAGATCATCATCGACAATTCAACTACAAACACATGGTGAGATGTGCAAAATCCACATCTCCAGCTACTTCGGAGTCGTGCGAAGTGCTATCAGGCGTCGATGAGGCTCCAACAAACGTTAACATTAGTATTAATGGTAAAGTAAGAAGCCGCGGGATCAAACCCTCGGCCAAAGAGAGAAAGTTTGTCCACAGGCAATCAAGGAAGAGCGCATTTCACCCTCTTGCAAAGGCTTCGAGGGAAAAGGCAAGGGCAAGGGCGAGGGAAAGAACAAGAGAAAAGATGCAGAGGTCAAAGAAGCCTAGTAATGATCAGGCAAATTCAAGCCGTTTGAGTTCTTGGAACCCATTTGAAACTGAGGAAGAATCACCAGCTCACAACAACAATATGAACAGTACTACTAATGATCAGCCCAATTCAAGGGCGGTGCTGCGAGATTACCCTGATGAGGTTCAAGAACCATTAAGCAGCCCCCAAGCCGGAAATATTCAAGACATGGTTGTTGATCATGGTACTACTCATGATGCTATGGTGGTACTGGGAAAGTGGAGTCCTCCTCCGGTTTTCACTCGTCTCCAGCAAAACACTGGAATTTCCCAAGAGCACCAACAGTTTGCAGACTTTCAATTCTTTGGCAAACCATGGGAGGTCGACAACAATACTCATAATCTATTCTAA------------------------------------------------------------------------------------------------------------------------------------------------------------------------------------------------------------------------------------------------------------------------------------------------------------------------------------------------------------------------------------------------------------------------------------------------------------------------------
>MdTCP18b
ATGTTTCCCTCAGACAACACCAGTAATGTTAACGAATTAATACCCGTGTCTTATCCTCATGTCGATCAACCATTTTTCCACAGCCGGCCATTTGACCATGACATTACTACAGTAACCCCCAATTTCTTTACTAATTCCAACCCCAATCCCAACTCCGGGCAACAACAAGAAGGAGGAGAAGAAAACCTTCATCAACAACATCATCACCCTCCTTTGTCTTTGCTCTACTTCCCCTCTCCGTTTGAAGACGACGACGTTTTACTCTTTCAGCAACACCATCACCAAGAACCTGACCATATTGGGATTTCGCTTCACGAGTCTCAAGTACCACCTTATTTTATGAAGGAAGCTGCTGCTGCGGCTACCGCCACTGCCGCCGCTGCTGCTGCTGCTGCTGCCGCTGCCGCCACTGCCGCTGATGACAACACCGGTACCGTCGTAGGGGTTGATCATCAGAAGACTACTACTACAAGTGTTAACATTAAAATGGTGGACTGGGATTCCAACAAAAATGGCCATCACGTGTACATGGATGATCAGCCGCAGATCCCGAGAAGGAGGACTAGCAAGAGAGATCGCCACAGCAAGATCAACACTGCCCGAGGCCCCAGGGACCGGAGAATGAGATTGTCCCTAGAAGTTGCCCGTAAGTTCTTCGGCTTGCAAGATGTGTTGGAATTTGACAAGGCCAGCAAAACCGTGGAGTGGTTGCTCATTCAGTCAGAACCCGAAATCAAGAAACTATCAAGAGATCACCATCGGAAATTCAACTACAAAAACATGGTGAGATGTGCCAAAACTACATCTCCAGCCACTTCGGAATCGTGTGAAATGCTATCCGGCGTAGACGAGGCTCCAACAAACATTAACATTAGTAATGGTGGCAACGATGATAATGATAAAGTAAGAAGCAGCGGGATCAAACCCTCAGCGAAAGAGAGAAAGATTGTCCACAGGCAATCAAGGAAGGGCGCATTTCACCCTCTTGCAAAGGCTTCGAGGGAAAAGGCAAGGGCAAGGGCTAGGGAAAGAACAAGAGAAAAGATGCAGAGATCAAAGAAGCCTAGTAATGACCAGGCAAAACTAAGCCGTTTGAATTCTTGGAACCCATTTGAAAGTGGGGAAGAATCATCAGCTTACAACAACAACATGAACAATACTACTAACGATCAGCCTGATTCAATGGTGGCGCTGCGACCTTACCCCGATGGGGTTGAAGAACCATTAAGCAGCTCCCTAGCCGGAGATATTCAAGACATGGTTGTTGATCATGGTACTACTCATGATGCTATGATGGTAATGGGAAAGTGGAGCCCTTCTTCAGTGTTCACTCCTCTCCAGCAAAATACTGGAATTTCCCAAGAGCACCAACAGTTTGCCGACTTTCAATTCTTTGACAAACCGTGGGACGTCTACAACAATACTCATAAGCTATTCTAA------------------------------------------------------------------------------------------------------------------------------------------------------------------------------------------------------------------------------------------------------------------------------------------------------------------------------------------------------------------------------------------------------
>MdTCP19a
ATGAAGTCGAATCAAAGGCAGAGCCTTCAAGAAAGCAACGAGCTTGAACGTGGTGGCGACAGTAACAACACCTCCACCTCAGGGTCCAGCCCATCAGTGGCGAATACTCCGGAGCAAAACTTTTCGGCGACGGTGCTGATGATGAAAGAAGAGCTGGCGGGCCCAGTGCAACAGTTAGACCAGCAGGGATCTCTGTCCATGGGGATTGTTCCGGTGCCCGTTTCTACGGCACCGAAACCTGCTAGGAGGTCGTCGAAGGACCGCCACACGAAGGTGGAGGGCCGGGGCCGGAGGGTCCGGATGCCCGCCACGTGTGCGGCCAGGATTTTTCAACTGACCCGGGAACTCGGCCACAAGTCCGACGGTGAAACCATTAGGTGGCTGCTGGAGCACTCCGAGCCTGCTATAATTCAAGCCACCGGCTCAGGCACCATCCCCGCTATCGCCGTTTCGGTCGGCGGCGCTCTAAAGATACCAACAACTTCGCCAGCGAGACCCAACGGTGAAGGTACTGAAATACCCAAGAAGAGAAAGAAGATGAGAGGGTCCCTGGGTGAGTTTGCTGACGTGCACGACCAGTCTAGCGGGTTGGCACCCATAGCACCAATGATTTACGGCGGCGGTGGTGGTGGCTTGGTGCCTATGTGGCAAATTGGAGCAACCGGCGCGGCTGGGCCTTTCTTCATGTTTCCGAACTCCGGGACGATTCAGAACCAGCCTCAGCTCTGGGCTATTCCGACGGCGGATTCCACGGCGCCGATTTTCAATTTCCAACCCAGACCCTTGTCCAATTTCGTCTCGGCCTTTCCAGCGGGGGTTCAAGTTGGCAGCGTTGGCGGTGGAGATGGGCAGTTGCAGGCCTCATCGTGTTCAATTCCGGGCGGCGCAGCCACGGGTGGTGGTGGGAGCTGCTCTTCTAGTTTGGGACACAGTTTGGAGTCGGCCTCAGGGACTAGTGCTGCAGCATCCGCCGCCGCTGCTCCGCGAAGCGCCACCACTCAGATGCTGAAGGATTTTTCGTTGGAGGTTTATGATAAGAGGGAGCTTCAGTTAATGGGGCAGGCTGCAAATTCACAAACGCCACGCTCAGAATCTTGA------------------------------------------------------------------------------------------------------------------------------------------------------------------------------------------------------------------------------------------------------------------------------------------------------------------------------------------------------------------------------------------------------------------------------------------------------------------------------------------------------------------------------------------------------------------------------------------------------------------------------------------------------------------------------------------------------------------------------------------------------------
>MdTCP19b
ATGAAGGAAGAGCTGACGGACCCAGTTCAACATTTAGACCCGCAGGGATCTCTGTCCATGGGGATTGTTCCGGTACCCGTTTCTACGGCGCTGAAACCGGCTAGGAGGTCGTCGAAGGACCGCCACACGAAGGTGGAGGGCCGGGGCCGGAGGATCCGAATGCCCGCCGTGTGTGCAGCCAGGATTTTTCAACTGACCCGGGAACTCGGCCACAAGTCCGACGGCGAAACCATAAGATGGCTACTGGAGCACGCCGAGCCTGCTATCATTCAAGCCACCGGCTCAGGTACCGTCCCCGCTATCGCCATCTCTGTCGGCGGCACTCTAAAGATACCCACTACTTCCCCTGCCAGACCCAACGGTGAAATTACTGAAATACCCAATAAGAGAAAGAAGATGAGAGGTTCCACGGGTGAGTTCATTGACGCGCACGACCAGAACTCTCTGCCTAGTGGGTTGGCACCCATAGCACCAATGACGTACGGCGGCGGTGGAGGTGGCTTGGTGCCTATGTGGCAAGTCGGAGCAACCGGCGCGGCTGGGCCTTTCTTCATGTTTCCGAACTCCGGGGCGATTCAGAACCAGCCTCAGCTCTGGGCTATTCCGACGGCGGATTCCACGGCGCCGATTTTCAATTTCCAACCCAGACCCATGTCCGATTTCGTCTCTGCATTCCAACCTGGGGTTCAAGTTGGTGGTGTTAGCGGCGGAGATGGGCAGTTGCAGGCTTCTTCGGGTTCGATGTCGAGCGGCACAGCCGCGGGTGGTGGTGGGACCTGCTCTTCTAGTTTGGGACACAGTTTGGACTCGGCCTCGGGGACCAGTGCTGCAGCCGCCGCCGATGCTCCGCCGAGCTCCGCCACTCAGATGCTGAGGGATTTTTCGTTGGAGATTTATGATAAGAAGGAGCTTCAGTTCATGGGGCAGGCTGCAAATGCACAAACGACATACTCGGAATCTTGA---------------------------------------------------------------------------------------------------------------------------------------------------------------------------------------------------------------------------------------------------------------------------------------------------------------------------------------------------------------------------------------------------------------------------------------------------------------------------------------------------------------------------------------------------------------------------------------------------------------------------------------------------------------------------------------------------------------------------------------------------------------------------------------------------------------------------------------------------------------------------------------------------
>MdTCP20a
ATGGCAGAGAACAACAAGCATCCGGCACAAATCAAGGACCTACAGATTATGATTGCAAACAAAGAGAAGGATGAAAGCAAGAAGCAGTTAGCACCAAAGAGGAGCTCCACTAAGGACAGGCACAAGAAAGTGGATGGCAGGGGGAGAAGAATAAGGATGCCGGCGCTCTGCGCGGCTAGGGTTTTTCAGCTCACAAGAGAATTGGGTCACAAGTCCGACGGTGAGACAATCCAGTGGCTTTTACAGCAAGCAGAACCGTCAATTGTAGCTGCTACTGGCTCCGGGACCATGCCGGCGTCAGCTCTGGCAGCGGCTGCAGAGTCCTCTGTTTCTGAACAGGGGAACTCTGTTTCCTCTGGATTAATGAGCTTTGGCCATATGGGGAGATCTAATGCAGCAACTGGGATTTGGCCTTTCGTCAGTGGGATTAGGTCAAGTTTTGATCACAATTCTGGTCAGCAAACGTTGAATTTTGGGGGTGAGAACTTGAATTTCATGCATAAGTTTGGTTTCCAAGGATTTGATGCTCCTGGTAATTTGGGATCAGTGAGTTTTCCCACAACTCTGAGTGGAAGCAATCAGCAAGTTCCAGGTCTGGAGCTTGGACTTTCTCAGGATGGTCACATTGGGTTGGTGAATTCTCAAGCTTTGAGTTTGACCCAATTTCTTCAGAACAAGGTGCAGAGGCCTAGGGGTGTTGGTTCCTTCAGTCAGCAGCAGCAGCAGCAACAACAATCGAATACAAACGAATGA---------------------------------------------------------------------------------------------------------------------------------------------------------------------------------------------------------------------------------------------------------------------------------------------------------------------------------------------------------------------------------------------------------------------------------------------------------------------------------------------------------------------------------------------------------------------------------------------------------------------------------------------------------------------------------------------------------------------------------------------------------------------------------------------------------------------------------------------------------------------------------------------------------------------------------------------------------------------------------------------------------------------------------------------------------------------------------------------------------------------
>MdTCP21a
ATGGCCCTCCAGCCACTCCACAAACTCGAAGACCGAAAGCCCACCGTCTTACCCACCGCCGTTCTTACTTCCGCCACCATCCAAACGGCGCCGTCGCTCCAGCACTCACAACTATCCGACCTCCAACTCCAGGCCCAGCCCAAGCCCCAGAAACAGGTCAGCCGCCGGAACACTAGGGACCGCCATACAAAAGTCAATGGACGGGGCCGCCGCGTCCGGATGCCGGCCATGTGCGCCGCCCGCATCTTCCAGCTGACCCGGGAGCTCGGCCACCGCTCCGACGGCGAGACCATCGAGTGGCTCCTCCGCCACGCCGAGCCCTCTATCATCGCCGCCACCGGCTCCGGCACCCTCCCGGCGGAGCCGATCTCGACCACCTCCCCGTCCGTGTCGTCCCAAATGCCGTCCGTCCCTTGCCGGGTTCAACCGCTCAAGTCGCTAAGAAGCTCCGGACAGTTCCTGTACCCGGCGGCGGCCCAGGCTCATCAGGCGATGCAGCTGCAGCTGGACTTGTGCCAGCCGATGGGGGTGGACTATAATGCGGGGTACCGGCACATGCCGTTCACGTCGCTGCTGCTGCAGACGGGGGAGAGTGAGGTGGAGGAGGGGCAGCCGGAGGAGGAGGTTGTGGGAGTTGGAATTGGGGATGATGAGTAG---------------------------------------------------------------------------------------------------------------------------------------------------------------------------------------------------------------------------------------------------------------------------------------------------------------------------------------------------------------------------------------------------------------------------------------------------------------------------------------------------------------------------------------------------------------------------------------------------------------------------------------------------------------------------------------------------------------------------------------------------------------------------------------------------------------------------------------------------------------------------------------------------------------------------------------------------------------------------------------------------------------------------------------------------------------------------------------------------------------------------------------------------------------------------------------------------------------------
