# Supplementary material for: Chasing Consistency: An Update of the TCP Gene Family of Malus × Domestica
Source: Genes (Basel). 2022 Sep 22;13(10):1696. doi: 10.3390/genes13101696 (PMC9601442; doi:10.3390/genes13101696)
Supplement: Supplementary file 1 [file genes-13-01696-s001.zip › Tabarellietal2022_TableS1-S2.xlsx]

## Sheet: Sheet1
Table S1: details of the 40 MdTCP genes identified in the present work.
Current gene name	Proposed gene name (AtTCP-based)	exon number	CDS (bp)	Deduced protein
				Length (aa)	MW (Kda)	pI
/	MdTCP1a	2	1056	351	39.2719	8.67
/	MdTCP1b	2	789	263	29.2438	7.75
/	MdTCP1c	2	762	253	29.1218	9.59
MdTCP8	MdTCP2a	4	1443	480	52.4583	8.65
MdTCP11	MdTCP2b	5	1458	485	53.0138	7.28
MdTCP27	MdTCP3a	2	1308	435	47.1775	6.68
MdTCP30	MdTCP3b	2	1305	434	46.9512	6.55
MdTCP25	MdTCP4a	2	1050	349	38.2377	6.65
MdTCP49	MdTCP4b	2	1065	354	38.7279	5.98
MdTCP15	MdTCP5a	1	1023	340	37.948	8.07
MdTCP39	MdTCP5b	2	1116	371	41.2136	7.32
MdTCP22	MdTCP6a	1	966	321	34.31	8.67
MdTCP47	MdTCP6b	2	948	315	33.6244	8.68
MdTCP28	MdTCP7a	2	867	288	30.4255	8.86
MdTCP51	MdTCP7b	1	843	280	29.7137	8.08
MdTCP21	MdTCP8a	2	1830	609	63.8118	7.11
MdTCP43	MdTCP8b	1	1542	513	53.7551	6.97
MdTCP12	MdTCP9a	1	558	185	19.1277	8.97
MdTCP26	MdTCP9b	1	1143	380	39.3487	5.83
MdTCP32	MdTCP9-like_a	1	906	301	32.2391	5.3
MdTCP5	MdTCP10a	1	723	240	27.5865	6.31
MdTCP29	MdTCP10b	2	984	327	36.3655	8.13
MdTCP33	MdTCP12a	1	1434	477	53.198	8.91
MdTCP45	MdTCP12b	1	1386	461	51.455	8.88
MdTCP24	MdTCP13a	2	1152	383	42.1124	7.96
MdTCP48	MdTCP13b	2	1143	380	41.7168	6.65
MdTCP14	MdTCP14a	1	1278	425	45.4257	6.98
MdTCP38	MdTCP14b	1	1284	427	45.5769	6.98
MdTCP34	MdTCP15a	1	1206	401	42.7914	6.73
MdTCP46	MdTCP15b	1	1209	402	43.0256	6.83
MdTCP23	MdTCP17-like_a	2*	444	147	16.668	10.08
MdTCP52	MdTCP17-like_b	2*	381	126	14.3373	9.51
MdTCP2	MdTCP17-like_c	4*	513	170	19.5641	8.39
MdTCP17	MdTCP17-like_d	2*	702	233	26.2446	9.6
MdTCP16	MdTCP18a	3	1368	455	52.1668	7.91
MdTCP40	MdTCP18b	3	1440	479	53.9587	6.56
MdTCP1	MdTCP19a	1	1098	365	37.7293	9.03
MdTCP18	MdTCP19b	2	963	320	33.1453	7.02
MdTCP35	MdTCP20a	2	753	250	26.9481	9.67
MdTCP31	MdTCP21a	1	657	218	23.9052	7.06
*untranslated regions not included

## Sheet: Sheet2
Table S2: reciprocal PID values calculated on the 40 identified MdTCP sequences
MdTCP52	MdTCP2	MdTCP23	MdTCP17	MdTCP48	MdTCP24	MdTCP15	MdTCP39	MdTCP8	MdTCP11	MdTCP5	MdTCP29	MdTCP25	MdTCP49	MdTCP30	MdTCP27	MdTCPnc1	MdTCPnc3	MdTCPnc2	MdTCP16	MdTCP40	MdTCP33	MdTCP45	MdTCP12	MdTCP26	MdTCP32	MdTCP1	MdTCP18	MdTCP31	MdTCP22	MdTCP47	MdTCP35	MdTCP51	MdTCP28	MdTCP21	MdTCP43	MdTCP14	MdTCP38	MdTCP46	MdTCP34
	0.655	0.809	0.48	0.172	0.166	0.17	0.15	0.087	0.086	0.118	0.084	0.087	0.084	0.073	0.08	0.076	0.094	0.122	0.048	0.054	0.059	0.069	0.051	0.051	0.056	0.043	0.046	0.072	0.055	0.052	0.058	0.07	0.068	0.032	0.038	0.047	0.047	0.048	0.048	MdTCP52
0.655		0.589	0.384	0.174	0.166	0.181	0.161	0.106	0.106	0.132	0.094	0.097	0.091	0.077	0.088	0.083	0.108	0.13	0.055	0.06	0.064	0.071	0.051	0.048	0.052	0.043	0.045	0.067	0.056	0.053	0.056	0.069	0.067	0.034	0.04	0.055	0.055	0.067	0.068	MdTCP2
0.809	0.589		0.557	0.215	0.208	0.169	0.15	0.091	0.092	0.129	0.091	0.089	0.086	0.076	0.086	0.082	0.094	0.124	0.053	0.06	0.065	0.077	0.056	0.056	0.057	0.051	0.053	0.072	0.061	0.058	0.062	0.069	0.068	0.035	0.042	0.052	0.052	0.053	0.054	MdTCP23
0.48	0.384	0.557		0.171	0.166	0.135	0.121	0.074	0.073	0.095	0.072	0.07	0.067	0.088	0.069	0.077	0.068	0.125	0.061	0.07	0.071	0.082	0.046	0.047	0.051	0.043	0.047	0.056	0.042	0.04	0.043	0.045	0.044	0.05	0.041	0.048	0.047	0.043	0.043	MdTCP17
0.172	0.174	0.215	0.171		0.861	0.246	0.258	0.175	0.178	0.109	0.124	0.15	0.137	0.116	0.152	0.076	0.1	0.074	0.058	0.073	0.082	0.079	0.056	0.055	0.058	0.057	0.059	0.046	0.064	0.058	0.064	0.072	0.074	0.064	0.081	0.073	0.071	0.067	0.061	MdTCP48
0.166	0.166	0.208	0.166	0.861		0.244	0.255	0.169	0.175	0.107	0.122	0.154	0.141	0.126	0.163	0.073	0.098	0.072	0.056	0.071	0.081	0.081	0.058	0.056	0.06	0.051	0.055	0.044	0.058	0.054	0.059	0.068	0.069	0.066	0.083	0.073	0.071	0.057	0.057	MdTCP24
0.17	0.181	0.169	0.135	0.246	0.244		0.806	0.15	0.154	0.108	0.105	0.132	0.127	0.095	0.123	0.079	0.105	0.082	0.069	0.077	0.086	0.082	0.064	0.065	0.053	0.069	0.071	0.059	0.068	0.065	0.064	0.083	0.085	0.071	0.083	0.06	0.06	0.064	0.067	MdTCP15
0.15	0.161	0.15	0.121	0.258	0.255	0.806		0.158	0.164	0.098	0.113	0.134	0.129	0.102	0.133	0.076	0.1	0.076	0.063	0.072	0.083	0.079	0.061	0.063	0.055	0.074	0.076	0.049	0.076	0.077	0.076	0.088	0.093	0.074	0.088	0.061	0.061	0.064	0.068	MdTCP39
0.087	0.106	0.091	0.074	0.175	0.169	0.15	0.158		0.903	0.116	0.128	0.146	0.142	0.127	0.161	0.093	0.106	0.077	0.063	0.071	0.083	0.091	0.066	0.069	0.049	0.047	0.043	0.041	0.065	0.063	0.059	0.053	0.053	0.062	0.072	0.067	0.074	0.061	0.061	MdTCP8
0.086	0.106	0.092	0.073	0.178	0.175	0.154	0.164	0.903		0.12	0.134	0.138	0.132	0.121	0.153	0.088	0.101	0.076	0.062	0.071	0.086	0.094	0.066	0.071	0.054	0.052	0.049	0.042	0.064	0.062	0.063	0.058	0.06	0.06	0.07	0.073	0.08	0.065	0.065	MdTCP11
0.118	0.132	0.129	0.095	0.109	0.107	0.108	0.098	0.116	0.12		0.511	0.213	0.211	0.144	0.184	0.088	0.121	0.115	0.073	0.082	0.085	0.091	0.06	0.069	0.064	0.057	0.057	0.072	0.053	0.054	0.058	0.066	0.071	0.055	0.061	0.049	0.053	0.064	0.062	MdTCP5
0.084	0.094	0.091	0.072	0.124	0.122	0.105	0.113	0.128	0.134	0.511		0.224	0.224	0.154	0.197	0.077	0.104	0.082	0.064	0.069	0.078	0.081	0.068	0.068	0.073	0.074	0.07	0.056	0.053	0.054	0.057	0.069	0.073	0.063	0.07	0.071	0.07	0.083	0.076	MdTCP29
0.087	0.097	0.089	0.07	0.15	0.154	0.132	0.134	0.146	0.138	0.213	0.224		0.882	0.282	0.393	0.079	0.117	0.085	0.07	0.08	0.084	0.093	0.058	0.056	0.061	0.057	0.059	0.064	0.058	0.057	0.054	0.081	0.083	0.073	0.081	0.058	0.058	0.073	0.071	MdTCP25
0.084	0.091	0.086	0.067	0.137	0.141	0.127	0.129	0.142	0.132	0.211	0.224	0.882		0.285	0.4	0.081	0.118	0.088	0.072	0.082	0.086	0.094	0.049	0.048	0.054	0.061	0.059	0.059	0.058	0.057	0.056	0.076	0.079	0.066	0.078	0.056	0.056	0.073	0.071	MdTCP49
0.073	0.077	0.076	0.088	0.116	0.126	0.095	0.102	0.127	0.121	0.144	0.154	0.282	0.285		0.634	0.083	0.08	0.083	0.092	0.1	0.097	0.103	0.069	0.069	0.055	0.055	0.06	0.058	0.073	0.071	0.05	0.063	0.066	0.093	0.083	0.072	0.074	0.062	0.07	MdTCP30
0.08	0.088	0.086	0.069	0.152	0.163	0.123	0.133	0.161	0.153	0.184	0.197	0.393	0.4	0.634		0.08	0.114	0.079	0.083	0.087	0.092	0.096	0.084	0.086	0.068	0.071	0.078	0.057	0.078	0.079	0.058	0.081	0.085	0.081	0.093	0.074	0.076	0.064	0.074	MdTCP27
0.076	0.083	0.082	0.077	0.076	0.073	0.079	0.076	0.093	0.088	0.088	0.077	0.079	0.081	0.083	0.08		0.533	0.493	0.159	0.19	0.218	0.226	0.06	0.059	0.061	0.054	0.054	0.053	0.049	0.045	0.042	0.05	0.049	0.071	0.072	0.05	0.051	0.05	0.048	MdTCPnc1
0.094	0.108	0.094	0.068	0.1	0.098	0.105	0.1	0.106	0.101	0.121	0.104	0.117	0.118	0.08	0.114	0.533		0.301	0.142	0.164	0.189	0.193	0.061	0.06	0.062	0.064	0.065	0.07	0.053	0.056	0.056	0.068	0.067	0.058	0.065	0.052	0.052	0.058	0.056	MdTCPnc3
0.122	0.13	0.124	0.125	0.074	0.072	0.082	0.076	0.077	0.076	0.115	0.082	0.085	0.088	0.083	0.079	0.493	0.301		0.123	0.145	0.186	0.196	0.051	0.048	0.058	0.054	0.048	0.061	0.052	0.05	0.05	0.058	0.057	0.053	0.054	0.049	0.051	0.051	0.049	MdTCPnc2
0.048	0.055	0.053	0.061	0.058	0.056	0.069	0.063	0.063	0.062	0.073	0.064	0.07	0.072	0.092	0.083	0.159	0.142	0.123		0.629	0.165	0.168	0.051	0.058	0.05	0.052	0.052	0.055	0.049	0.051	0.045	0.044	0.046	0.074	0.065	0.054	0.054	0.058	0.055	MdTCP16
0.054	0.06	0.06	0.07	0.073	0.071	0.077	0.072	0.071	0.071	0.082	0.069	0.08	0.082	0.1	0.087	0.19	0.164	0.145	0.629		0.199	0.21	0.058	0.064	0.058	0.057	0.059	0.058	0.053	0.053	0.047	0.048	0.049	0.08	0.076	0.062	0.06	0.068	0.063	MdTCP40
0.059	0.064	0.065	0.071	0.082	0.081	0.086	0.083	0.083	0.086	0.085	0.078	0.084	0.086	0.097	0.092	0.218	0.189	0.186	0.165	0.199		0.781	0.068	0.068	0.06	0.063	0.064	0.043	0.063	0.064	0.057	0.051	0.052	0.078	0.069	0.056	0.056	0.051	0.044	MdTCP33
0.069	0.071	0.077	0.082	0.079	0.081	0.082	0.079	0.091	0.094	0.091	0.081	0.093	0.094	0.103	0.096	0.226	0.193	0.196	0.168	0.21	0.781		0.062	0.064	0.064	0.068	0.066	0.051	0.053	0.054	0.048	0.049	0.052	0.077	0.066	0.052	0.048	0.05	0.046	MdTCP45
0.051	0.051	0.056	0.046	0.056	0.058	0.064	0.061	0.066	0.066	0.06	0.068	0.058	0.049	0.069	0.084	0.06	0.061	0.051	0.051	0.058	0.068	0.062		0.737	0.392	0.33	0.366	0.198	0.159	0.163	0.161	0.151	0.156	0.139	0.159	0.141	0.141	0.148	0.148	MdTCP12
0.051	0.048	0.056	0.047	0.055	0.056	0.065	0.063	0.069	0.071	0.069	0.068	0.056	0.048	0.069	0.086	0.059	0.06	0.048	0.058	0.064	0.068	0.064	0.737		0.37	0.336	0.373	0.186	0.18	0.182	0.178	0.154	0.159	0.156	0.185	0.152	0.154	0.156	0.154	MdTCP26
0.056	0.052	0.057	0.051	0.058	0.06	0.053	0.055	0.049	0.054	0.064	0.073	0.061	0.054	0.055	0.068	0.061	0.062	0.058	0.05	0.058	0.06	0.064	0.392	0.37		0.322	0.353	0.215	0.16	0.165	0.157	0.165	0.164	0.136	0.152	0.165	0.163	0.163	0.163	MdTCP32
0.043	0.043	0.051	0.043	0.057	0.051	0.069	0.074	0.047	0.052	0.057	0.074	0.057	0.061	0.055	0.071	0.054	0.064	0.054	0.052	0.057	0.063	0.068	0.33	0.336	0.322		0.782	0.21	0.184	0.186	0.172	0.151	0.15	0.139	0.169	0.154	0.151	0.15	0.15	MdTCP1
0.046	0.045	0.053	0.047	0.059	0.055	0.071	0.076	0.043	0.049	0.057	0.07	0.059	0.059	0.06	0.078	0.054	0.065	0.048	0.052	0.059	0.064	0.066	0.366	0.373	0.353	0.782		0.224	0.19	0.194	0.186	0.161	0.161	0.147	0.173	0.164	0.162	0.151	0.151	MdTCP18
0.072	0.067	0.072	0.056	0.046	0.044	0.059	0.049	0.041	0.042	0.072	0.056	0.064	0.059	0.058	0.057	0.053	0.07	0.061	0.055	0.058	0.043	0.051	0.198	0.186	0.215	0.21	0.224		0.156	0.161	0.177	0.152	0.158	0.108	0.128	0.137	0.137	0.147	0.147	MdTCP31
0.055	0.056	0.061	0.042	0.064	0.058	0.068	0.076	0.065	0.064	0.053	0.053	0.058	0.058	0.073	0.078	0.049	0.053	0.052	0.049	0.053	0.063	0.053	0.159	0.18	0.16	0.184	0.19	0.156		0.94	0.472	0.2	0.205	0.156	0.183	0.193	0.192	0.196	0.199	MdTCP22
0.052	0.053	0.058	0.04	0.058	0.054	0.065	0.077	0.063	0.062	0.054	0.054	0.057	0.057	0.071	0.079	0.045	0.056	0.05	0.051	0.053	0.064	0.054	0.163	0.182	0.165	0.186	0.194	0.161	0.94		0.47	0.197	0.202	0.147	0.173	0.189	0.188	0.196	0.199	MdTCP47
0.058	0.056	0.062	0.043	0.064	0.059	0.064	0.076	0.059	0.063	0.058	0.057	0.054	0.056	0.05	0.058	0.042	0.056	0.05	0.045	0.047	0.057	0.048	0.161	0.178	0.157	0.172	0.186	0.177	0.472	0.47		0.2	0.196	0.113	0.138	0.178	0.177	0.186	0.193	MdTCP35
0.07	0.069	0.069	0.045	0.072	0.068	0.083	0.088	0.053	0.058	0.066	0.069	0.081	0.076	0.063	0.081	0.05	0.068	0.058	0.044	0.048	0.051	0.049	0.151	0.154	0.165	0.151	0.161	0.152	0.2	0.197	0.2		0.91	0.187	0.225	0.184	0.185	0.199	0.197	MdTCP51
0.068	0.067	0.068	0.044	0.074	0.069	0.085	0.093	0.053	0.06	0.071	0.073	0.083	0.079	0.066	0.085	0.049	0.067	0.057	0.046	0.049	0.052	0.052	0.156	0.159	0.164	0.15	0.161	0.158	0.205	0.202	0.196	0.91		0.195	0.233	0.184	0.185	0.194	0.192	MdTCP28
0.032	0.034	0.035	0.05	0.064	0.066	0.071	0.074	0.062	0.06	0.055	0.063	0.073	0.066	0.093	0.081	0.071	0.058	0.053	0.074	0.08	0.078	0.077	0.139	0.156	0.136	0.139	0.147	0.108	0.156	0.147	0.113	0.187	0.195		0.751	0.211	0.21	0.201	0.196	MdTCP21
0.038	0.04	0.042	0.041	0.081	0.083	0.083	0.088	0.072	0.07	0.061	0.07	0.081	0.078	0.083	0.093	0.072	0.065	0.054	0.065	0.076	0.069	0.066	0.159	0.185	0.152	0.169	0.173	0.128	0.183	0.173	0.138	0.225	0.233	0.751		0.239	0.238	0.241	0.235	MdTCP43
0.047	0.055	0.052	0.048	0.073	0.073	0.06	0.061	0.067	0.073	0.049	0.071	0.058	0.056	0.072	0.074	0.05	0.052	0.049	0.054	0.062	0.056	0.052	0.141	0.152	0.165	0.154	0.164	0.137	0.193	0.189	0.178	0.184	0.184	0.211	0.239		0.946	0.431	0.442	MdTCP14
0.047	0.055	0.052	0.047	0.071	0.071	0.06	0.061	0.074	0.08	0.053	0.07	0.058	0.056	0.074	0.076	0.051	0.052	0.051	0.054	0.06	0.056	0.048	0.141	0.154	0.163	0.151	0.162	0.137	0.192	0.188	0.177	0.185	0.185	0.21	0.238	0.946		0.436	0.444	MdTCP38
0.048	0.067	0.053	0.043	0.067	0.057	0.064	0.064	0.061	0.065	0.064	0.083	0.073	0.073	0.062	0.064	0.05	0.058	0.051	0.058	0.068	0.051	0.05	0.148	0.156	0.163	0.15	0.151	0.147	0.196	0.196	0.186	0.199	0.194	0.201	0.241	0.431	0.436		0.915	MdTCP46
0.048	0.068	0.054	0.043	0.061	0.057	0.067	0.068	0.061	0.065	0.062	0.076	0.071	0.071	0.07	0.074	0.048	0.056	0.049	0.055	0.063	0.044	0.046	0.148	0.154	0.163	0.15	0.151	0.147	0.199	0.199	0.193	0.197	0.192	0.196	0.235	0.442	0.444	0.915		MdTCP34
